# Supplementary material for: QTL Analysis and Candidate Gene Mapping for the Polyphenol Content in Cider Apple
Source: PLoS One. 2014 Oct 1;9(10):e107103. doi: 10.1371/journal.pone.0107103 (PMC4182701; doi:10.1371/journal.pone.0107103)
Supplement: Table S1 — Summary of phenolic compounds quantified in fruit harvested in 2008 (F08) and 2009 (F09) and in juice prepared in 2009 (J09) and 2010 (J10). (XLSX) [file pone.0107103.s003.xlsx]

## Sheet: Table S1.
Table S1.
Compound	F08	F09	J09	J10
Catechin	x	x	x	x
Epicatechin	x	x	x	x
Procyanidin B1	x	x	x	x
Procyanidin B2	x	x	x	x
Procyanidin B5			x	x
Procyanidin C1			x	x
Procyanidin Ca				x
Procyanidin Cb				x
Procyanidin Cc				x
Procyanidin Cd				x
Procyanidin Da				x
Procyanidin Db				x
Procyanidin Ea				x
Procyanidin Eb				x
Procyanidin G				x
Unknown Procyanidin				x
Other procyanidins	x	x
DPn Flavanols	x	x
DPn procyanidins	x	x
Unknown flavanol 245				x
Unknown flavanol 518				x
4-caffeoylquinic acid			x	x
4-p-coumaroylquinic acid	x	x	x	x
5-caffeoylquinic acid	x	x	x	x
5-p-coumaroylquinic acid				x
Avicularin	x	x	x	x
Hyperin	x	x	x	x
Isoquercitrin	x	x
Quercitrin	x	x	x	x
Reynoutrin	x	x
Rutin	x		x	x
Phloretin xyloglucoside	x	x		x
Phloretin xylohexoside				x
Phloridzin	x	x	x	x
Ideain		x
