# Supplementary material for: QTL Analysis and Candidate Gene Mapping for the Polyphenol Content in Cider Apple
Source: PLoS One. 2014 Oct 1;9(10):e107103. doi: 10.1371/journal.pone.0107103 (PMC4182701; doi:10.1371/journal.pone.0107103)
Supplement: Table S2 — SNP markers identified in the ‘Golden Delicious’ genome sequence. (XLS) [file pone.0107103.s004.xls]

## Sheet: Foglio1
GD_SNP00268	CTTTCGTTTTCTTCGGCTTTGCCTTCCCCTTCAAATTGNCANCGCTATTGACNCCGGAATTTGACTCCCCTGGTTCAAGAAACGCCTTTTCGAGACACTG[A/G]TCAGGATAGTACTTCTTCTCCAGCTGGTACACCATCTTGTAATGCTTCTCCTTCTCCCATGGATACGCAAACGTGTCGTAAAAGTACAATTCCTCCTCCC
GD_SNP00180	TTGCCGTAATTTGTATGTATTACGGCACCAACCCTCCATTTCTTAGNTTGTGACCAGTGTTGTTTAACTTTATTTATGAACTTGTGTGTGCAAGGGTTTC[A/G]CAGATTATTGTGAACACAAGTTCTGTACTGCTCGTTGGTTTAGATTTGTTTATTGATTTATATTAGTTATTTCAATGAATTCTCACATTTGTGTAAAATG
GD_SNP00108	TGAGTAAGCAGCGGAGGACGGGAGGTTATGGTGTTGCGAGGGAAGATTGGGCTGAAAAGTTGAGGGCTCATAGGCTTACTCAAGTTTCTTTGTTTCAGAA[A/G]CCACTTGTGAAGGTTAAGTTGGCGGATTTGATGGCGGCTACCAATAATTTTAGCCCCGAAAATNTGATCATTTCGACTAGGACNGGGACNACTTACAAGG
GD_SNP01681	TCAATTCCCATTAGTTGGATTAATTAAACTAATTATGGAAATCAATTTTTGGTAACCAACTGAGCTTATGTAGATATTATATCATGGAAAACTGCTGTTT[A/G]TATGATGTTGCAGCCATGCTTACTGTTGACGACAACGAGTTTTGGGAAGGAGTGTCACCAGTGGAGTTTGGGGATTTGCCTGCGCTTCAAGATGCCGTTA
GD_SNP00647	AGATATGCTTTCATCCTTATTGTTAAAAATCAGATACAAACAGCACCTACAGCTATTCTGAAAACAATTTTTGGCACGGTAAATTTGACCCAATCATTCA[C/T]ATAGACAACTATGCCCACGTATTTTACAGTGAAAACACAAGGATCTGTGGCTTGCTAAATTGATTTAATTAAAATCACTCAACACTTGAGACTTTGAGCA
GD_SNP02455	ATATTCCACATTACAATTTCCTTAGTAAAATTTGATGTGCCTTTCAGGATTGTCAGTAAAATTAACTTTGTAAAATCTGGATGCACATGACATTATTCCT[A/G]CAGCTTTTGTTGATTAAGCTTTCTGTTGTTGTGATCAACTATTCCTTTGGGAGTTGTCACGTGTCATCTATGTAAAAAATTAAGCACTTCCCACTTTAGG
GD_SNP00781	ACACCATCTGATTGGTCTAATACACCGTCTGATGGGTTGTTTTATAGGTGTTTGTAATAATACGTGTTTATAACGTAAATAAACCGCATTCAGCAGATGG[C/G]CATGATGAAAATTAACAAAATCAGTAAATGGGCAGTCATAAAATAAAAATTAACAACCTAAACACTGCCATAGAATAGTACTATCAGATTATAAATGCGC
GD_SNP00632	CGGAGACAAGAGGATGGGAATCTGAGCTTAGACAAAGAGGAAAAAGGAAGGCTCGCTATCAAGGTTTGTTATAGCCCTTTCTTTATTCATGGTTTCATGC[A/T]TGCATTCTGGTTTTCTGTTTCTGTTCCCGTCTTCTTCTTCTTTTTTTCCAGAAAAGCAAAAGAGTGTTAGATTGATGACATTCTAAGCTATACCCGTCCA
GD_SNP02238	TACCGAAAACCAATTTATTAAATCGACTATTAGGTTAAGAGTAGGAGGGCAGCCCTTCTCTGTCGTGCTGCTAAGTAAGTCGATGCTGCTTGCGTAGTTA[A/G]TTCGAGGCATTTACTTTTCTTTTCCACTTTGTACATATTACCTGTTTTTTTCATCCCAGATCCCGTTTCACTTGTTGGTGATCACAACATCAAAGGAAAG
GD_SNP02300	TTGATGGTTCATCTGTACGATTTTCAAAAGCAGGCATGGGATGGCCAATTTCATTTATTTCACCAATGTAATTCATATCAACATCAACATTTGTTGGCAT[A/C]AAAAAAGTATGAGAATCACCTGGAGTAGGCACATCAAAACCGAAACTTGCCGACACATTACCAACCTGCCCCTCTGTTCTTGAGGATCTATCACAACCCA
GD_SNP01671	ATTAACAAGCATCCGCTCTGAAAACTTTTAATCCCCTCAGGGGAAAAATAAAAACGAATTAAAATTAGATAACAGCGACAACAGTAGGGAAATTAGGAGC[C/T]GTATGCAGGGAAATTATTTCTTGTCCATTCATATGATTCTAGTGGTACCATGGAGCTCCAATTGACTTGCGTCCAACCACTATATCCAATTTTCAGAATA
GD_SNP00183	AGATATTCCCGGAGTCAGGTTCAAGGTTGTGAAGGTATCCGGTGTCTCTCTCCTGGCCCTCTTCAAGGAGAAAAAGGAAAAGCCAAGGTCTTAAGCTTGT[C/T]AAGGAAGCTCATCTATGCCTAAGTCTCTGTCGTTGTAGCGTAGTTTTTCGTTTAGATCATAGTTGTAACAACTTATCAGTTTCTCTTCTTTTGGTGAGAA
GD_SNP01204	TTCTTCAAACCCTGTGGGGTGGTATATAAGGTAAGTGACAGCATACGTTTATCACCCTTTGTTAGGTTAGGTACATGTTGGATTTGCCTGTTTTAACTCA[A/T]GCTCTCATGCTCTCATGCTGTCCAGAAATGCTCAAACGAGGCAACTTTCACATCCTCTGCCGGTTCTACGTGCTCGTGAAATTGATGAATGGTCAAGAAG
GD_SNP01525	ATCCGGTAAGTCAGTCAGTCACTCAATTCATAGAATTATTTCTTGGAGAAATTGTTCTCGTACGCACACTCATTGGTGACCATGAATCCTTGGTCACTGG[A/G]TGATTAAGAAAACGAGACTCTTATTTATTATTTGCATATGTAAATTCAAAATCATTGATGTNGCAATAGTAGTAACTTTAGTTTAGAACCAATTAAGGAT
GD_SNP00309	TGCACAAAACACAAATAGAAGTTTTTGGTCTNCTGCAGTAAGAATGATTCCTCTGGAACAATCAGGAGTTAAAAATAACCAAACTTCCATTCAGTCAATG[A/G]AGATTAAATGGAATATGGCACGCAGTAGACACAAAGTCGTGTCACCATTCATTGTGTATTAAGAGACCAAATAAAATTGATTGAGTGAACACAGAACACA
GD_SNP00882	TTCATCATACAGTTGTCAAAATAATCGTTGCATGTAACGCTTGCCTGACCACCTACCCCGAGCACGGACAAAAGTGCCCGGTGTATAAATTCATCTGTAT[A/T]GAAGTTCTTGATCACTGAGTCTGAGAGTGGTTTGAATGCATGTTATGTGATGAGAATTTTGCCAGATTTGAAAGAGTTCTAGGGCTGTGAGCGTTCATTT
GD_SNP01896	TTGACCTCTCTTTGCTGTTTCATTTATTGGTCAAAACACCCCTCTTCCACATCTCATGNCTATCTTCGGNCTCACTCGCGAGCATATCTGCAGTACTGAC[C/T]CAGGGAAAGGACGCAGCTGACAACCCTCAAGGTTCAGATCTCTCTGTTATAGCTTTCTGTAATTAATTNATTCAATTAAGAGCTCTGTTTCTCNGTCTTT
GD_SNP02800	TTTGAAATTAAATTTCTTTTTATCTTAATTGAAAAATATAATGGGTTATAATATTTTTATGAATTTTTAACAGAAATTGGATGTAATGTCCTTGGTTAGC[A/G]AAGATCAACACGAAGACTAAATGCCAAATAAAATACATAGAGACTAAATTGGCCAAATGACTATAACACATCGACCATTTTGACATTAAGCGAAAATTAT
GD_SNP01767	GCCCGGCTCCAAGTTTATCAAAGCCCACCAACTCAATTGTCTTCGTTGTCAATAATGGCCGTTGAGGATACACCAGAAGGTAAAGCATGTCCATTCTTTG[C/T]AGCTGATTATAAGCAATATTTCCCATTGCTTGCTTTCCCATAGCACACTGGTACGTATTTCTAGGCGACTGATTGTGATGAGGATATGGAATTAGCCCAG
GD_SNP02475	AACAGAGCCAGTTTCTTGGTAATAGTCGTTTCTCATGCAAGAGTTCAACGGTATCCGTTGTGTTATCCATGTGCCGGTGCAAATTTTGCTTCCTAGACAT[A/T]AAGTGTGGAAGGCTAGGCATTAGGTCACAACGAGCCCTTGGTTTGAGTGGAACCAAAGAGCCTTTGATGGCTCAAACATTCAGTCTAGTACAGGACTAGT
GD_SNP00925	GTTTCCATTTTCCATTATGTTGGTTGATCTCATATTGGTAGGTAATCAATAAAAATTTTCTCCTCCGAGCTTATGGTTCGTGTTTTGGTCTTTTGCTATG[A/T]GTGTATCAGGTTTCAGGTGAAAAAGAAGCAGTTCTTTGTTAACTTCAGCACCATTGTACTGTTTGGTGCCATTGGTACATTAGTATCCTGCACTATCATA
GD_SNP01232	GTTGATAGATTCCGAGGGCATTTAATAACCAGTAGTACGAAGCACGGCGAGTCTCAAATTCAAGTGTGCAAAGCTGCCATATTCAAATACAGGGTGACTA[A/T]AGACTCAACATCTCAAGACTCAACCATCAACATTTGCACAATAATGTGAAAACACACAGAGGGATAGGGAGTGAGATGCCCCTATGATAAATTTGGCATG
GD_SNP02910	TTTCTGTTACAGGTAAAATCTTCGACTTTGAGAGAACACCTATGAAATTTTGAGTACGTCATAAAACATTGAGTAGTTCATAGTTGTATACCAAACGAAC[A/G]ATGAAGAAATTCATCAGTTTTCTCGGAACATTTGTCGTGATTTGTTACTGCATGAAATAAATTGACGTTTGCCTTTTTGTCCCTTGGTAGATTGCTGGAC
GD_SNP00847	CTGGTAGAACAGTTTCCTAACAGTAAAATCCTAAACTCTGAACCTAAACCCAAGTTTCTACTTCAGTAGAGTTACAACGTGCCTAACCCTAAAACGAACA[A/T]TAAAGCCGCAGAGTCCCACCTCCTCACCATCACATCACCATCATTTTACCACCGATCTTGTTCTTGACGAAAATTGAGTGAGTAAATTACTATCTAGTGT
GD_SNP01831	GCGCGCCACGTAGGCTTGGTAGTTTTTAGGGTCAACACATATATAGCAGTCATTGGAGATGATGATCCTTTATGATAGCAAAACTCAGCATTGTGATTCG[A/G]GTTTCCACATGTTTGACAACCAGTAGACGAAGTTGNATTTCAAAATCTACAAGTGACAACCATATGATTATTCTTGCCACAAATATGACAACCTTGAGAA
GD_SNP00819	TGTAGTGGATTAGGGCTTTCGCCAGGGAGGTCGGGATCTTGTTGCAAGTCATTGTGGAGTCGCAACTTGTTGATTTTTCGTTATCGTCTTCGGCTTCTTT[C/G]ACCGGAATGGTGGGTTTTTCATCGGACGAAGCTGGTGATGAATCAAAACTTGACCTGAGGACGAAGATGACAACAAAGGCGAGGAAAACTCCAAGGATGA
GD_SNP01047	GTCGCACCCTCGACTTTAGCGAATGCGGGACGCCCGGGAAGAAGGGAACAGAAAACGTAAAGTCTTCCTCAAATGCCAAGAGCTTTTCGAGTCCGACTTC[A/G]TATTTGTTGAAGGGTTGCAGATAAATAGCTTCCTGTAAGAAGGTTGCCTTACTTCTTGCTTGGGTTATTTTTCTGTCACAGTTGTCCTTAGATTTTGTTA
GD_SNP02673	TCTTTCTTACTTTTTACTTCTCTTACTTTCTACTGAGTACTGATGGTGATATTTTCTCATTGATGGTACCCGTCGATCGGTTGCTTTTAGTCTCAGTCTG[C/T]GTAGTGCAATTGTTTCTGCTCATGTACATGGACATTTTACTTCACTTTTAATCAAATAGTTAATACTGTAAGGATATGACGGTAAAAGAGTCTCATATCG
GD_SNP01390	ATGAACATATATTCAAACATGTACATGCTTAATATTTACTCTAATATACGGCATTATATATGCAAGTGCACGTCAACCGACAGTTATTTACGACTTTCAA[C/G]ACACTTAATTAATGACGGTTTTCACACGAATTAATAATTAATAATCCCTTGGTCGTGTGTGTAGGATTGTCCTTAGCAACCTAATTGAATCTGTAATACT
GD_SNP01505	AGCCAATACAATCTGATGTGTTTAAATCCCATAAGCGAACTTCATGATCCAAACTTCCACTAGCAATTATTTCTGGATTCAAAGGATGAAACCTAACCTG[C/T]AAGAATGCCATTAGTTACTTTACTTCCATGTCAAAATAATATTCACAATTTAGTGGTTGGATTTTACCCATGCCAAAAAACGCATGCCCCAGAAGCAACT
GD_SNP01316	TGACAAAGAAAGATATGTTGAGGACCAGGAAACTAGTGACAGAAGCATGGGTTATCAATCTTGGGTAGTCGGAAATGATGCTTCAGCTGATGATAGTGGT[C/T]GGGAGGCATCGAGTTTAGGTGGATGGGATGATCTTGAAAGAATGGAATCTGCACGGAGGCAATCTCGAAGAAAGCCAATGGGGAAGGGTAAGTTGAGTCG
GD_SNP01005	ATGATTCGAGGGTTAGTTGAAAGAGAGAAGAGATTAAGGTCGTGATAATAATATCAGAATTAAAACTGAAATCAATTTCTTCCAAATAAAAGCAAAAAAT[A/G]AAATTAAGTTGGGAGTACGGACAGACAAGAGTACCTCGTAATCTTCTTTCATGGCGGAAGCTCTGGGTCTCCGTGGGGTTTCCAATCTCGGGGAAGAGAG
GD_SNP00873	TAGTTTTGATTTTTAAGTGATTAAATTTGTAATTTTTAAGAGAAAGAAATGGTAATAGGTCTTGTTAAATAGTAATTGTGGGTTAGGAGAGCTATTAACC[A/G]AGTATGAACAATTTTGGTTTGCCTTTTGTACTAAAGCTCCAACAGAGGGGATAAAAAAGGAGGAGAAAATAGATTATAAACTTATTTGATTGAAAAAGCA
GD_SNP00307	GGCAATTGATTTTCTAACAAGAGACGGTTATTTGGTTGTATTGGTCAGAAGATTGTGAAATTAAGGGTCAGATTTCAACATGTCTGTTTGCATTATGATT[G/T]AACTGAATGTGATTTGTACTGTCCATTTTCTTCAAGTGTTGCACTTTTGTGATTGTAAAAGCTTATATGTTGGCATACTGTATGGTTTTGCGGAGGTGTG
GD_SNP01212	AATACTTCTCCCCATACCACTCAAACATCAATGGACATCTTCCTCCCTTACCCAATGCTCGACCGTTCTTGATAATTTCATCCACAACTGCTCTCTGCAC[A/G]CACAAATCCAAAATACAAGCCGGCCATACACCCATTAATAAATTAATGCACTACATACATACACACACAATTTGAACTTTTTTTCTTCGTTTGAGCGATA
GD_SNP01772	AGAAGAAATTTCTACCCAAGAAGAATAGCCCTGATAGATTGCAACTCGTTTACAACATCACTTATCTCTTTTCGGTCTCTTGGGGATTCAGCAGAACAAG[A/C]GACTCCAATTCCAAGGATCAAACTTAAGCACTCCTCCACNTTTTCAGATCTTGCGCTGNATTGGTTGGGGGTGGTATTGGTAGTGATACCTTCTTGAACA
GD_SNP00312	ACTGCGATCCTCGTAAACCCGAAACGGGAGAGATGCTTGCACCCATTGCTATTTCGCTGTTGATTTGAATGAAGCCTGAGCAGAGGAGGTTGTAGCAACC[A/G]GTGGCTTGATATGCATCACTCTGTAATGTAATCATGGAAGGAGCAAGGAAAACACACATTAGCANAGCTATTAAAAGTGAAAATAAAACAATCAGATAAG
GD_SNP01725	GTGTCTCAGCGGCAAACTCCAATTAGACCAAATCAAAGGGGACCAACAGAAAAACAGGTGGGAGAAGTAAAGAGAGGGGAGGGCTTAAATGGTCCTCCAA[C/G]ATCATGGACCTCAACATGTACGTATACTACGTTTTCATGTGGCTCATTGGTTTATAAGTTGATCAGTAGTGGTTGGTAGGTTTCCTTAAGCAGTAANAAT
GD_SNP01433	GCCCCAAGATTTAATTCATTTACCGGAAGTCAAACTTTGGATCAGAGAGCGAAATCGTTTAAGGTTATAAACTGCATCATTGTTTTGAAACTTTGAACTG[A/G]TTTAGTATTCTATTTGGTCTTTGTCATGTTAAAGGTCAAGTTTTAAGACGCATCTAATTTCTTTAGGTTTTGATGTTGATGTTATTTTCATTGTGAAGCA
GD_SNP00662	GAAAGCAATTGATATCGATATATTCATCAATGTTTAAAAAAAAATTGCATATCAATATTTCCACCGATACCAATACTTTAAACACGATCTTAAACATATT[A/G]CCTTATCCTCCTTCAGTACTTGGGCTAACCACTCACTCTCCAAAGGCTCCAAAGTCCAAACTCCAAAGTGTTATCCTTATGTAGCTTATGGCCCATTTGG
GD_SNP01934	TAAGATTATATCCTATAGCACAATAATAATTTTCAGCAATGATTTNTGTACTTGTTTTGTCAACACATTATGCTTCTCCCTGTTCTTAATTAGGGCCATA[A/T]TTTTCTTCCTTGTACTATTTTGTTATTTCCANTAGGCGATATGCTTTGCCATTCCTCATTAGGCACTTCATGTGGGTTATGGTTAAGGAAGAATCAAATA
GD_SNP02122	TCCTTCTCGAGACCGTTAAGCATTCCGCCAGGAAGATGCGTCTGCAAGTTTGTCATCGATTTGTAGAGATCAATAGAAATCGATTTGCAAATCCGACAAT[C/T]CGAGCCTCTGCAAATTGAAAAAAAAAACATTTAACTAATTAATTTTTTAGCATGGCCACCCTCGCTGTTTTAGTTAGGTTATATTGCTCATTTCATTTTA
GD_SNP01650	CTTAAGGAGATGCCAAGGTTCAAGTCCAACAGGCTATGTCCCCGTTTGTTACACGTTATATTTAATATATATAAACTAGTGTATCCAAGTCTTTGACTTG[A/G]CTAATCACTAGGTCCTCCAGCGNACTCCGCACTTTTTGGGAGCGAGGAACCATGAGAGAGAGTCGAACTCCAAACCACTTGGGAGCAAACCAAGGACCTG
GD_SNP00716	TCTACTGCAAACACCACCACACCCAACTCATCAAGGAGAAAGGAAACTTGAGCCAGCTTGAGGGTGACCATGAGAGGATCGCGGAGGATGAGAATGTCGG[C/T]GCCAGAGAAGTTGCTACCGAAATATGACTAAAAGAAGACGGTCGCCTTAACATCCGTTCACTATGCCTGAGTGGTGTTGCTGTCCCTCATACCTTATCAT
GD_SNP01899	CCTATTTTGGACTGGAAAATAAGCAACTTCTTCTGACGGTCACACTTTTCATGATCAGGGATGAAAAACAGCAGCTTCTTTTGGGAATTAGACGAGCAAA[C/T]AGGCAACCCACCAACCTATCATCTTCAGTATTGTCAAGTGACAGTATGCATATTGGAATTTTAGCAGCTGCAGCTCATGCTGCCGCTAATAATAGCCCCT
GD_SNP01179	AACCTACCATTATTAACTTGTTTTAAGCAATATATTGCTCGATAAAAAGATACTCCTTTCACCGCAGTAGCATTTATCCATTTAGGTTTGATAAGATAAA[G/T]TGAAGACATTAAATCAAAGACACAGCACGGCGCAGACAGAGAACTAATGAATTTGACCCCAAGACATTGAAGCACGACCAGGAAGGAAAGAGAGAAAAGA
GD_SNP00181	TGAATAAATCAAATNNAATTAATAATTAAAATTANATAATAAGGTATNACAAACTGAAAAGAGTATGTGAAAATCATTTTTTGGTTCTTGAACACTTTTA[G/T]ACTCAAATAGGCTCCTAATTTGTAAAAACATTAGGAGGTCGTGATTCATTTTTATCTTAAAGTAGTTACGTGTAAGTGTTGACATCTCAACACTGAATGG
GD_SNP00539	ACCAAATAGCAACACTACTTTCCAACTATCATGCGGAATATTGGGCAATCCAATGGTACAAAAGGCTTCAAGGAGAAGACAATACACGCAGCACAATCAA[A/G]TTGCAGAATGTTTATGCATCGATTTCTTGGCTTCAAATTGAAGCCCGATCTAAAGCTCCTCTATTTTCTTTTTCCCCGTACGCGCGAGTTAAAAAGTAAA
GD_SNP01696	CCTGACTTTAAATTCATGGAAAGATACNACTAAAACGTGATATGACCGTACAAATTAGATCCGGGTTGCATACCTCAACCAAGGCACTATATCTTCTATC[A/T]AGTTTTGAGGTCATGTACAGAGCTTCTGAGTGAAACGGAGAGCTGTCCCCAACAAATATTAGCGTACGGCATTGTAGCTTTCTCAATCCTTCAGAAATGT
GD_SNP01990	CTTCAGCATAAGGTGCCCAGATTATTATGAACTCTTGACTTCCCATACGCAAANNAAATTATCAATTACTATAACAGCATAAAAAATCAGAGTTGTATAC[A/G]TATAAAAACACAGATGGCATTTTCAATGACCGAATCAAGTTCCATAAATTGAAAAGGTAAACTATACGATATTTTAATGGTGAGCAATCACGAGAAGCAT
GD_SNP01070	AAACATCATCACTGGCAATGCAGTAACAAGAACGTAACCCAAAGTTAAAATACAGAATTCCTAACACATAAGAAAGATAATAAAATGTCGGCACACATAG[A/T]ATGCGAGAAAGAGGGTGCAAATCATATACCTGCTGCATTTGGATGTCCCTCAGAGATGGGCGAGAAACAAGGGGAGGAGTTCCTGAAGCAGTCCAAGAAG
GD_SNP02550	CTACACAGGTCGCTGGTATCAACACAACTTCAAATGGAGGTTGGACAAATGGAGTGCCGTTTCAGCCACAAAACACATCCTTCCCTAACGGATTTCCAAA[C/T]AATAATTTTCCAAGTCTTCCACAGTATAATCCTCAATATCCTTATCAAATGCCTATTCAGAACAGAATGCCGTTCTATCAGCAGGCTGGTGCTGTCTTAG
GD_SNP00727	AGACATCCAAACACCGCACAATCCCAAGCTGTTAATTCAATAAAATCAAACGAAAAAACTTACAAACTTCGAGATCGCTGCTACAGAACTCATCATTACG[C/G]CCAAGACAAGCAAGGATGCTGGAGTCCCACTGAGCCCGACCCATAGGCTCACCCATCACGCTCCCGTGCCCCAAGGGCAGCCCATCGGCGGTCCACACGC
GD_SNP01892	TAACCTGGGATAGTGCTATATTACTCTNGCAGCAAATACTTTACATAAATAAACATACAAAAACACTCGAACCTTAAACAACATTTTTGAAACCTAATCA[C/T]ATGACCGTGTTCGATGATGTGTTTTNCCAACTTATAAGATAATGCTGNATTGTCACCCTAACAACTAGCATATGCATTTGACTTTTGCTTTAAAAATTAT
GD_SNP02201	AAGTGTGGTTGTTGGACTTCACATGAGGGACAACCTTCTCTAATACTAGAACTTCAACTTTCTTCATGGTACCAGAATGGGTTTTCAGATCTGGCCCTAA[A/G]TTATTGGGTTCACTTACAAACATGATCGATGTAGCTCCACGTTTGGCCAACTCCAAAGCAATCCGACGTGAGGGGGCAATGTTGAATAAAGCAAAAGGTC
GD_SNP00682	AGCAAATTACAAGGAGCGGATGATCTCATTATTCCCACACGTTACTTTCAACTATTTATTCTGACCAAGCTCCAGAACCGGCGAATCCAACGCTCCTCTA[C/T]AATAACTCCTTAACGTGACAATGTTGCGAATGCAACAATTTCTTTAAATACCTTAAAACGGCGCACCAAATTGGAGGACCTTCTTCCAGGATGGTCTGCT
GD_SNP01146	CAACATCATCAACGCAAAGAAGATAACGTGGACTAATCTACACCCTACAGAAACGTACGAGAAGGAAGCTCACACGTTCAGTAAAGGAATCAATGAAACA[C/T]GCAGCCACATGAGGAATCCCACTGGAAATTGGAAAAACAAAATCTCAGGCAATGGATCAGTAAATTTTTTATTATTTTTGTTCTATAATAAATATTACAA
GD_SNP02859	CAATAAATATGTAATTAAGCTCCAATTGAATAAATTAAAAACTTTCACCTACTTAAATTAGCTGCACACTTGCATCTTAGCAAGAAATTAGGAAGCTAAA[A/G]AAAGAACGATGAATGAGGAGGAGGGGGAGAGGAGGAAGATGGTGAAAACTCTCCTTCCCTGTAAAACCCTCTCTTCTGTGTGATTGGTTTCCATTAAGAA
GD_SNP01229	CCTTTGCTACATTTGGTTCTACATGGAAGTATGTGTTCTTAGTTTGCAGACCAGAATCTCATGTTACTCATCCTGATCTTGTCCATGGAAGAGAATCAGC[A/G]GTTGTGTAATAAATGAAACCTCATCCATCCAAACCATGCCTTACCCTCTTGACACTTTTAAATCAATGCAGCCTTATCTCCACGAGTCTCGCCATCTTCA
GD_SNP00758	TACAGTAGAAAAGGACTTCTACCATGTCAGAGAAATACAGCAGATATACAAAACACATTACTGTAATTATAAGCCAAATGAATCACACACTATTTGCACT[A/G]TTCAACCATGCCAAAGCATGCAAAGTACAAAAAACTTGCAAACTTGCAAACTTGCAAAAGAGAAATATGTTGAAGGAAAGGAGGATTATTCATTTTCCTT
GD_SNP01059	ACATAAACCCTGGAAATCTTTAAGTTGGTGTTCTCCTTTAGCCTCTTGCATGAATACTCTTTATCATCACTGATGGAACTGGTGTCAGTATTAGTCCCGG[G/T]ACTAATTAATCCAATCACGTTGTTGTAATCTTCACTGTCTGCCTTTCGCTTCCTATAAATATCAGATGTTTTGTTTTGCTGCTGCTGGGTAGTCATCAAT
GD_SNP00735	GATGCTCAACCGATGGCCAAAACTACCGTTGTAAGTTCCCAACTAAACATGTATTGGCGAGTCTGACCTCGGTTGTTAGCGTCGCCTGGATGTTCACAAA[A/G]TCATGTAAATCTGCTCTAAAAACATGTACATTACTACATGCTCCCATTTTGATGAAACTCAAGCATAAGGTGAGTTGCAACTATTGAGTGATAGCTCGCA
GD_SNP00631	GATGGAAAGAAGCCTTTGTTCTGATTTCCATGGCAGTTCCTGCACTAAATCTCTGTAGTTTGTACTTTTTTGGGTCAAATGTGTGGTCTGGAGTTGATTC[A/T]ACTTATTTACTTGATACTTTGGCCTCGTTTGGTATGGATGTTTGGGTTAGACATTACAGAAACTTCTTTCTTCTAATCCTACTATTTTGGGGAGGATATT
GD_SNP01029	GTTTATATACCACAGTTGATCTGCTATCTGGTTTCGAAACCTTCCCCGATGAATGTCTATGTGCTGCACCAGAGATATCCACCTGAAATGTTTTCACACA[A/T]ACAGTCAGAGCTAAAGAACTTTTCAAAAGAAACAATCATTTTTAGTAGAATTAAGATCACCTGGGAAGAAACTAATCCATCGACAGCATGATTCACCAAT
GD_SNP02857	GCCATCTGGCCAGCCATCGGTTGGAGATGGCCTAAGTTCACATTTCACAACCCTGGGGTTCAGGAGGATCCCGCTTGTGGGCCACTACTGGATGCTATCG[C/T]AATCAAGCAGATGCTTCCTATCAAGTATGTAATGGGTATGATTTCTTATAACCCCCTTGGTTTTAGTTTTGTTTAGCATTCAGTAGCTTTTTAGATATTG
GD_SNP00948	TGACATCTCTAATGCTAGCAAAACCTCCTTCCACTTTTGTGTATAAGTTCAGAGAATTTACAATTGACTCCCCCACTTCAATGTACCATGGGTCTGATAA[C/T]ACAGAAACAAACATGGGCGAAAAATCAGAAAAATAGGACCGGCTACAATCGCGATACAGGATTTTTTTTTTTGTTTCTTATATTATCTTGAATAAAAGAA
GD_SNP00761	AAATGGTGAATATGGCATGCCAGAAAGGTGGTATTGCTTTTGGAGGAAGCATTGCCAATGGGAATAGAAGATCGTCACTTCGATACCACCAGTAAACACC[A/T]ACTACATGAAGCATAAAAGCACCGGCAATACTTGCAAGAACTGAGATTTTTCTATCTCCCTGCAGAAACCAATGACTGTTTAAGATATTTGATCTAGCAA
GD_SNP01465	GCTGGATTTGCATCGACGGCTATGATTTGTTGGTCCGGAAGAAAGGGATATGCAGAGAATCTCCAACAATATTAGTTAAATTTCGATTAGGGAATTGTTA[C/T]TGGCACTCCTAAAATCTCATTTTGAATTCAGAATTTTCTATAATTAGAAAAAAAAGAGTGTAGAATAAGATATTTATGAGTGCTAATAATAGTTCATTTT
GD_SNP01655	TCCTTTCTTATCATCAACATTCTATGTAGAGTTAATATCCGCACAGACTAAAATACTCCACATTTAAGGACAGAAGGGGGTCACACATATTTCGTTTCAA[A/T]CAACGACAACAGTAAGATGCACAGCTTACTAGCCAACAATCNATTGTTAACGTTACAAAATAGGAAAGATTGCCCACCTCATGATGTATTTGAGATACAA
GD_SNP00267	GAAGCTAGCAGAATGCCCCATTTCTTGAAGCCAATTCATCTATAATAATTGATCTTATTCTTATGAGCTATAAAGCCGTAAAAAAATGCCAAGTTCCATG[A/C]TATAGGAAATGAAATCGACGAAGCCAAAAGTTCCATGACCAGGTCCCAGCCTACAAAGTATTAAATAAAAGAAATGCTTCAGGGAAATTGCTTCTATGCA
GD_SNP00984	ACATATTCTAACTCGTTCTTGAATAAGTAAATAACCAATGTGGCATGTGACGGTGTGAAAAGAAACAAAAAGAAAATTGTCCAATGCTCATAAGTTCATA[A/T]CAGACTTCCACATCATGGTTCAAGGGTGGAGGCAAGCATATCATGGATAAATGTTATTTCCAGTACAGAGAAAGAACTTACTTGCAGAACAGACACTAAT
GD_SNP00232	TCGGTATTAGCTTTAAAATCTAATTTCCCTGTTTAATTCTTGATGCATTTCATTCAATCAAAATACATTTCGAATCTGTATGTCAACGATGCATTTACGT[A/G]TTTGATTGAAATGTACATTTTTGTTTTCCTTGCAGTCTCTGATGCACAGGTAAGATGTTTGATTTGGCGGAGAGGGAAGGAGCCGAAGCCCAATTTGTAT
GD_SNP00333	GNTTAGGAAGCTCAATTGGAGCTGATATAAAATTTTAATCCTTTACAATTCAATCTAGTTAGTCAATGCTTTTTCCAGTGCTTAGTTTTTCAATATATCT[G/T]TATACGTAGGTGGCGTCGTAATGATTGTAGACCTTAAATTCCACCCGATATCCGGAGTTGAACCTGTAGTGGTGTGTAAATTTNNAATGTGTAACCTTCA
GD_SNP00322	AAAAAATGCATAGAAAGAAATTAAAAGGAGTGCGAAAATCAACTCCCTAAATTTTAGCTTAAAATCCAGATGAAAGGGAAACTGGAACTGCTTGTGGTCT[C/G]TGCAATGGACAATAGTAGTGGGAAAGCTGGCTTAGAAACTTTGAAATGAGATGGGTCACCTAACTTACCTGCTGGGTTGGCGTGTTGTCCATATCAGATT
GD_SNP00078	CCATTTATATAGAAATGATAATGCTATCCACACACTCATTTTATCCCACACAATTCTCTTAAGATATTTCTTGATGCAATCACTACTTAGAATGGCAGAT[A/T]CAAAATTCCAAACACAACATCTCAAGTGTAGTCTGTGTAGAAGCGAAGTACTCTTAACCGCTTAAGTACGTACTCTGGTAAGAAAGTCCTCGTTTTCTTA
GD_SNP01170	AGCCAAGAAAAAAAATAAAGGAAAACGCGACCAAAATTTGGGGTTACCTAGGTATGGGTTTGATTTGGTGGAGAATCTGGCCAACCCCGGTGTCGAAAAC[A/G]TTGATCTGGTGTTGAATAGCATTTGCCTTAATGCCATCTTCTGTCTGTGTCGAATAGTAATGTTCAAATTGATGAGTGTATATGGATTTGAGTTTATCCT
GD_SNP00343	CACATAAAAGGCATAACATTCAATACTACATCCACTAGGCATGTAATGTCTGTACTTTCTCATGTTTGTGGATTGTAGTCAATGAAGGGTAAAACCCTTT[C/T]GCCACTTCCCAATCATTCACTCTTAAAATACTTGTTTATTTTTAATTACNATGCTGACTAAATGGGTAAAAGTAAAACTATTAATGAGTTCGGACTCAAT
GD_SNP01588	TCCAGGGGTTTTAGGTGTTTAACACTTTGGGAAGCAAATTAAAGTCAAATCATTAGAATTAACCACCAGAAATTACAAAGAGCTAGGCTATGTTGATGGA[G/T]AAATTTTGTGTGTACTCGGAACAAAATGTGATGCTTTATGTTGTACAATATAAGTGATGACAGTGTTAATGTACCACTTTATAGTATAGCTCTCAATGTN
GD_SNP00248	CTTGAATTAGCAAGCCCAACCATGTTAAGCATATGGCGGTCTTCCTTAAATCTCTCCAGTACATTCCCTTTTCCACCGGCGTGTTTTTCTTGTTCTGCTA[A/C]TTTGGTAACAACTCCCCAGCATTCTATCACTTCCGGGTGTATCCGGTTGGTCTTGGAGAGGCAAGGGGAGCCAAATGTGGTACAGGAGAAAGTGTGCCCC
GD_SNP00697	TGACAGGCATGAAACCAGCGGCAGGATGATCTGGCCCTTCTGCTCCAATTGCAGGCCCAGCATCAACCTGCCTAGTTGTGGAAGAAGAGGATTGGCAGCA[A/C]GCTAACTTGGGAGCTCTTTTGGCATCCTCTTGGACGAAACAACGATTAGCTGCTCTCTGCCACACAGCCCTTGCTTCTGCTGCTGCCATCAACTTGCTAT
GD_SNP00875	TGACCTTGTATGTATCTGGGAGTTAAACCAAATTCTTTTGAAGGCCATAGATTCTCCCATTGCGGCATAAATTTTGGTTGTAACTAATGTTGGGTGTCTT[G/T]TATTATAAAAGGATGCTCCAGATTCATAAAAAATGTTGCCCATATTGAATGATATCCTTGTGCAGGAATCAATCAACCGTTCGTTGTTGAATCTGCTCAC
GD_SNP00356	AACTATCTTGACCCTAGGATCACCGTTGCTTGGTGCAAGCGACATGAAGTTCCCATCGAGAAGGTAACGTCTTCTCGTGAGTTTGTTTTTGAAATAAATA[C/T]TACTATTGACAGTAGTTCAGCCGATCAATAGATACTTTTCATTTCGATAAAATGTTGGCTAGTTCTTTGTTTAAGCTGCTATATGCTTGACCATTTGCCA
GD_SNP00296	ATTAGCATTAACATTATGATTGCAACTTATCAAAATCTACACAGGAAATATTAACATTTTGGTTTAAACAAGTACCGTTGGACATCATGATTTGAAGATA[A/T]GAGGATGCATCTGTAAATAAGAACCATATAAAGTTGTTCCAATGACTAACTATAAAGTTACAACTAGACACTTCATTTACATCTGTTTCCAAATAATGCT
GD_SNP01090	TCCGGTTCCCCAAGAATTCAAAATCTAGCTCGTCACGAACTGTATCGGTGTCAGAGTTCATCTGCCAAAACAATCAAAACAAAACAGATTAATTCATATA[A/T]ATCAAGAAACCCAGAAACTTATTTGGGGTTTTGAAGCCGTGAAGTTACATAAAAAGCAGTGACAGTTCCAGCAGAGTCTCCAGGGATGAGCTTGATCTTC
GD_SNP00633	ACTGACTCTGATACTCCATCAAGTATTGTGTTGATCTCTTCACATCTAGAAACAGATGGTAAACTCGGTTAATATCCTCCATCTCCACAATATTTCCCTT[C/T]CGCTTTTGGCATGCCAACGAAGATGCTGTTATGAGATGGATAGCATATCTCAAGGATGCATCAACACCAATCTTCGTCAACAGATGCTTTGCTTCTTCGG
GD_SNP00205	GGAGAACAATGGGTCTCTCATGCTCGGGTGGCACACGCGGCCGCTCATAGTCACCTCGGCTTGGAAGCTGGCGAGCTCAACGGAGTGAGTGAATGAGTCA[A/G]TTTCAGTCGGTTCAGCGGCGGTGATTGATTGAACCACCGGGCACCCAGTGGGGTGGTTGGACACTGTGACCATGTGAGTTGTGAATTGTCAGTAGANAGA
GD_SNP00334	ACCCACAGATGAAAAACAAGCTAACCTCAGCAGCGAGGTATTCTAGCACGGCGGAGAGATAAACAGGTGCGCCGGCACCGACACGTTCGGCGTACTTTCC[A/G]GACTTGAGAAATCGGGCGATCCTACCCACCGGAAACTGAAGGCCAGCCTTATGCGACCTCGACACAGACTTCGAGGCCTTCGGCTTGCCTCTGCCTCCCT
GD_SNP00195	TGCTCTCGCAGGACCCCTCCGAGTCCTTTGCCTGACGACGAAGACAGCCTTCTCTTGCTGCCTGCCATGCTGCCAGAGCTGCCCATCTTCATATTTCAGA[G/T]AATTAGGGTTTTCTTTCTTTCTGTCTTTTGACTGCAGTGAGCGAGTGAGTGTGTGTGTTTCTTCTGCAGGTGATGAGCTTTGAGAGATTGTGTGAGTTGG
GD_SNP00202	TTGGTTTCATGCTACTGGCACTCATATGGCAATTCGACTTCCCGCCCTTCATGGTGCTGATTATTGCTATTCTCAATGACGGTACCATCATGACGATATC[A/G]AAGGATAGAGTGAAACCATCTCCGCAGCCGGACAGCTGGAAACTGGCGGAGATCTTTACGACTGGNATCGTCCTCGGTGGTTACTTGGCTATGATGACAG
GD_SNP01172	AATGAATGAAGTCTGAAATAATGAACCTCCATATATCGATCAAAATTTAGTAGAGTAGAGCAGCAGCAGCAGTGGGACAAAAGACAAATTAAGTTGCAAG[G/T]TGCAAGGACCAAAACATGTTCCAAGTTCTATGCCCCCATCTTTGTTAAAAGTTTCGGTGCCGAAAGGGTGGATATTGGATAAGACACATAGACTGGGGAG
GD_SNP01405	CCCTTTCCTAAAGCCTCGAACTTGGTACTTAGAAGCTTGAAACAATCTTTTGGAATAACCCAACTAGCTCTAACTTCCTTGAACAATTTCCGCCACAGCT[A/G]TATCGAGTAAGAACAATGGAGAAAAACATGATTAACACTCTCCTCAGATTTACACAAGCTGCAACAATGAGGAGAAATGCAAATAAAAGCCTTCACCTTT
GD_SNP00101	AGAAATCCATCGCCGACGTCAAAATTGTACCGTAGCCACCCGCCAAGGAATAACACCTGGCCGTTCACAGCTGTCGCCAATTTCTTCTACTCTTCCTCAA[A/G]TTCCCATCGTTTCCCTTTTACCGTCCTTATTTTCCCGCACTTTCCCGGAAAATTTCCCAACCAAAATTCACACCCTTTTAGACTCCANAATTCCCAACCG
GD_SNP00262	CCGCTAACTTGGTCCAAGCTCAGCGTGACTACTTCGGTGCTCACACATACGAAAGAACTGACATGGAAGGTGCTTTCCATACTGAATGGTTCAAAATCGC[C/G]AAACAGTCAAAGATTTAAGTCCAATTTCTGTGGCACATTCAACTCAAGCAGAGAACACTCCATCTGAATAATTTCTGCTGACGATTTTACGCTGGGCGGA
GD_SNP02543	CCTGAAACGCCGCGGCGTTCTGCAAGAAATTGACAAGGGGCGCCGCCGACTCCTCCAGAGCCTTGAGGCGAGCCACCACCTCTACCCTCCTATCCACCAT[A/T]TCTAAATATCCACAGAGACAAATTGTCAAACACATAATGGATGTGCACACATACATAAATAAATATACAAAAACACACATATAAACCTATAAATACATAA
GD_SNP00664	TCCAACTATAATCTAAATGTTCTCGATTTTTCTGTTCCTATTCTTTTCTCCTATAACACACACAACCTGATAATGAATTTATGGACCAGTGTGGGGAGCC[A/G]GGAAGCAGGAGTTATTATTGATGGAACTTCGTTCAATATGCAAGCGACTACCCTTGCTCCCTTAAAGAGGTATTTTTTTTTTCATATTCTGGCTCTTGCT
GD_SNP01454	AAGGCCAACTAACGCAAATTATCCATTTCATTTGAGTCTGGTGAGGGGAAGAAAAAACTCCATGATACACGTGTAGTTAAAATTCTAGCTTTTGCCGCAC[A/G]GGCAAATTTAAGAGTTTTTTCACCACACGAGGCGAGTATCGTTACTGTAAGTTTACATACAATTAATTGAAATTACTTTTTTCAAATTTTCTACCAGTTA
GD_SNP01820	TTGTTGTTTGGGAAATGCAGGTTGTGGCAGGATGCGGAGAACAGAACAGTGCTTTCTAATCTTCTAAAGAAGAACTTGGGCCAGGTTTGATTTCAGAAAT[A/T]TTTTTATTCGAGCGAGATTTTGTAGTTATTTGATATAAACTATGGGAGCGGGATTCGAACTTGGGTGTAGAGTGGAGCACGCTGCTCTTTTGTTTCAAAC
GD_SNP01989	TAATCGCGCCAAAAAGACGTGGAGAGTGGTGAGGTTGTTGTTTGCCGAGTTGGAGAGGTGCTTTGACCCGAAACCCGGATTGTTGATGAGAGAAAACCAC[C/T]ATTTAGAGACACATTTGAATCGCATTAGAGTTTTGGGAGGCAGAGTTAGTAGGATTTTCACCAACATATCTTGTCCCATTTTCATTTTGCTGCTGCAACA
GD_SNP00136	TTGAGCCATAAAAACCGCGCACCCACACACATTCTCCCAATCTTCTCATAAGGCTAAGGTCCTCTCCGTCCGAGAGTCCGACTGTTAGAGTTAGGGTTTT[A/C]ATCTCCGCCGTCCGATCAAAGTGATCGTCTAAGATGACAGGCAANGCGAAGCCCAAGAAGCACACGGCCAAGGAGATCGCCGCCAAGATCGATGCTGCGA
GD_SNP00419	TGCAGTCGAACCGCGAATCGGCGCGGCGGTCCCGGATGCGGAAGCAGCAGCACCTGGACGATCTGACGGCGCAGGTCGCCCAGCTGCGGAAGGAGAACAA[C/T]CAAATCCTGACCAGCATAAACATCACCACCCAGCACCACATGAATGTCGAGTCGGAAAACTCGGTCTTGAAAGCGCAGATGGCGGAGCTCAGCCAGAGAC
GD_SNP00088	TTATATATTCCCTGCTATAACCAAGGGTATATAATCCTTACAACTTATTCCATGAGCTAAGCTTATTTAAAAACAACACTGTGTTCCGAGAAGACGGCTT[A/G]CAGAACGGCACTCTTCTTCTCTGCATTATGACTACTCATGTCCTCATCATAATCCTACTTCTTGATCTTTTTAAGCTTCTTCGGTCCCGGAACTTCCAAT
GD_SNP00522	TCGCAAGAAGGATTTCGTGGATATTCTCCTCCAAGTTCAAAAGGATGGCAATGACTTTGAGCTCAAAAGTGACCACCTCAAAGCACTTCTACTGGTCTGT[A/G]TATATCCCCCTTCATACTTACTCTCTTTAACAATAACATTATATATATGGCTGAAGATTGATTTGGCTTCTTAAGTTACGATTTCAGGACATGTTTGTCG
GD_SNP01678	TAATTTTANTCATTTGATCCTNTTGAATTCATTCTATATNACGNCNGGTAATTAAAAGAAGTGTGTGGACAGCATCACCCATAAAAGAGGTGTATGGGAC[A/G]TACGCCTTGATACAAAGCCAATCTCCGTTGTATGCTCTTACTGCATGGCAATCAAAGTACNTGCTAATGAATAGAACTTGCACNNCATATTTNGACAGAT
GD_SNP00148	GTGCAAATCTTGTGAGTTGTGAGAAAGTGGCATCACAACCTCCTCCCCTTGGTGCTCAACGTCTAACAATTACATTGCACGATGTCAAATGCTGTTATAT[A/G]GTGCACTGTAACGTCGTTGAATAAATTTATTAGTATCGTAAAAAGTTATAGACTGTATGTACACACTTTGTCTCTTAGATTGAGAAGTTATNGTATATAG
GD_SNP00354	TTTGTTCCTTGACGGTCTTTCCGCTCTGTTAGGTAAGCTGTAACTTCTCATTGTTGAATCTTTGACAAAAGAACGAAAATTACCGATGGTTTCACTAGGG[C/T]ATTTCAGTTAAGAGGCGAAACCAACGGCATTCGTGGTAGGTNTAGGGTTTAGTTAGAAACATTCGGGCCCTACTGCATTCTGTCATAGGTTGACAGCTAA
GD_SNP00244	GTGGGGACTTCAAATTTTACGGAAGAGTACGTTGAGTTGCCAAGTTTTGCATACTTTGGGTCTGAACAGCATCAAACTGNTTTGGACCTTTCGCCGGAGA[A/C]TTCAAATTTTCACTCCAACAACAGCAACCAGAACTTNAGCTTCACTTCGGTTNTCTCGACGCCTTCTTCAAGCCCGACGACTTTGAATTCGAATTCGACA
GD_SNP00261	TTTCGTAAAAAATATAAAAATTGTGATTGCACGAACTTTGATAAACGGTTAATATTCATTGATCTCCGGTAAAGAGATCCAGAGAGGATCTAATTCCCTT[C/G]GATACAAGTTGATTTGAATGATCATTTGATATTGCTTAATTTTGTTAACTAATTCTTGTACTTACTGTACTGATCGATGTCGATCAGGCTTTAGAAAGGA
GD_SNP01880	TACCGGTCAAATCCCTTTATTTCTCTATGAATTAACCTTCTAAGATGTTGATGTTGTTCAAAGTCAAATCAAGCACTTGATCCAGTATCTTATGGATATG[C/G]AAGAAATGTATTACCTGCCCATGTACGTCACCACAAACAGTAAAATGATTGCCCTTAGGAATATTTATATCAACCAGAGAAGGCATGGCTTGCANCATTT
GD_SNP00014	TACGTCGCCCTACGAGCTAACCGCCGTCAGGAACTACTGTAATTCCGACATCGAGGGTGCTGAGAAACGGGGACGTACTGAGCACCGGATGATCCGGTCC[C/G]GTTCGATCGGTTTGGTTTCTACTGTTTAAGTTATGTTTGGATGCGAGGTTATTGAGTTGTTAGTTGGTGTGGTTGTCCAAATCCGTGTTTGATCAGGTGC
GD_SNP00342	AAGCTTGGAGGGATTCTTTGGAGACAGTACCTACCATCAAGAAATTAAGAGCTTATGCTGAAAGAATCAGAGCTGCAGAGCTCGACAAATGCTTATCAAA[A/G]ATGGGCGACGACATATCAAAGAAAACAAGAAAAGCCGTAGATGATCTTAGCCGAGGAATTGTGAACAAGCTCCTTCATGGTCCGATGCAGCACTTAAGAT
GD_SNP00106	CAATAACTTCATCGGTCTAAACAGAATAATTTAAGAATGTCAACCAAATATTACCAAGTGGTCAGGGATNGGAATCGAACACAATGCTGAAATAACAGCA[A/G]AAAACGAAATAATTATCAAACGGACCCTAAGTGTTTCACTTCAAGTTCCAGAATGGAGATTTGTAAAGNGTGCTCACTGGCAGTGTTCTAAAAAGCCCCG
GD_SNP01487	TTCTGTCTGCGTATTTTACAATTAGCAGTACTTCACAAATAGAAACCGCTTAAGTTGGTTCTTCCAAGTTCGTTTGTCTCACTAATTGTTTTTGTCGTCT[A/G]TCTTCCATAAACGCAGGAGAACTTTACGAATGTGCATCAAGAAAACGAAAAGTTGAAGAAGCAAATGGAGAAGCTTAAAAGAAAGCACAAGATGGAGATG
GD_SNP01074	GAGGTCCTAACATGTCGAAATAGGGGTCGAACCTTGCCAAGAATTCTTGCGTTTCGGATGAGAATATTTGGTCTGTTTGGGGCTGTGGGTTCTGCAGGAA[A/G]GGGATTACAGAGTGGGAATCAGTCCATGGATCCTTATCAGTTATGGGGAGCTCATGTTGAACGGGGTTTGTTTCGAAGCAAAGAGACTTGGGCTTAACAA
GD_SNP00197	ATAATCTAATGTTTTGAAGGATTAACAATTACAGCTTCTGAAAGCATAGGCCACAGCCACCCCAGGGGGCAGCAGTCTTTCATGCGTAATCCTACAGTAG[C/G]ATACTTCAAGAAATTGCATTCTTATAGNAGTTAATTTCTGGTCTATAGCATGAAACTGCAGAAAAATAAGTGTGTGCCTCCTCTCGAAATATACAAATGC
GD_SNP00175	AAATGCAATCTTCAACACCACAAGAAATCAAGAAATTGGCATGTCATGAAATGACTCCAAATGCTGATCACATAAATAAAACCCACGAATATCTGTTAAA[C/T]CAACGGATTTTAATGAAAACATAAGCTGACCTCNATAGTCAATCTGGAAGCCCCTGCCTTACAACAGAAGCCAATCTTTATATCANTCATTCATCTTCCC
GD_SNP00915	ACGACCCTAGTGCAATTGCTGTTGTCGAACAGACACAGGATGATGAGTATAAGATCATCGGAGAGATCTCTGCTTCCAAACTATGGAAATGTGATTACTT[A/G]TCAGCAGCATGGGCTTTAGCTAATCTCTCCGCTGGACAGTTTGTGATGGGAGTGGAGGATAATGTGTCCTCAAGGTCAGAATACAATTTCTCTTTGCGTC
GD_SNP00351	CTGAGGAAACCGATGATGGATTTTGTAAAGAATTCCGAAAGCATTATCTATTGACGGGAGGCCGGCAAGCTTCTCAGGTGACACAATGGATTGGAATCTT[A/G]GAAATTCTTTAGCGAATTCTTTACATGTCGGAAAATTGGGGATTCGGTACAGATGGACGTGAATAGAAAATCTGTTTTGGTGTTCATAGTAGATATCTGT
GD_SNP01048	GGTCATGGGTCAGTTATTAATATAATGCAATGCGATTTTCCTCTCTCCAGGATATAGGGTTTTTCATGAGCCCAGGGGATAGAAGCTATGATGCCATTGG[C/G]CTGATGAAACAGATAAGTGAGCAGAGTGCTGCTGCCTATGCCAATGCCCAGGAGGTTTTGGGAAATGAAACTCCTGAAAGTTTATTCCAGGAAAGACAGA
GD_SNP02071	AAGAGATAATATAACAGATTATGAACTGATACGGCATAATTCCCAAGGGAAAAAGGAAAATTATGTTAAGAGTGACAATTACCACTACATCCAAAGTCCC[C/T]GGTCCATCATCCGGGTAGTTTGCCTTGATAGCCAAAACATCTGACCACTGAATTTCCATCTTGTTCTTAAGACTACCATCAAGCACTTCCCATACAAGTT
GD_SNP02437	CGACAATGTGCATCGGTTAACAGAGAACCACTATTTTTACCAGGAATCTGAATAACATTTCACTGACCTATGGACTGGATGGCCGACTACTCAACCTCAA[G/T]TAAGAATATGACTGATACTCGCAGTCAAAAACGGAAATTGTATGTTTTGGACAGAAATTGAGGTAACGGAAAGAATACTAAGATCCTGATCCAGGTAACA
GD_SNP00967	GGGTTCGTTAATTATTCAATTGGGAGCGTTAGAAGCTAATCCAGGTCCAAAACTACAACGTATGGTCCCAAAAATTGTTCAATGTCATTGATACACTCAA[A/G]TGTTTGAGCCAAATGAACGACGAAATCTAATCAAGCGATCTTATAATAATTACAGAGATTTTTCCATGTGAACTGGCCTCGAGTTTAATTCAAACTATTA
GD_SNP00331	TTGGTGTCCTTGTTGCATAAAAGTTCTTCTCCTTGATCACACACACAAACCCATCCAGACAAAAAGAGAAAAGGAGATGTAAAAGAAGAGACTGGATCCT[C/T]GCTGCATCCAAAATGATCTGAGCCCGCTGAATAATGCATCCGGACCATTGAAATTTGATCCAATGTCTACAATTATTATACCTTTAGAGGGANCCTATAT
GD_SNP02535	GAGAGAGAGAGATTACTGCGTGCGTGGTGTTGTTAAAGAATGTTAGGATTTGAAGGTATAGAGAAAAGAATGTTGAAAAGAAAATCATCAAAAGCAATAG[A/G]ATGAAGGAAATGCGAGTGGACCACTGCTAGTTGGTAACTCTTAAAGCAAAAGGTGGAGCCTCCTTCTCCTCGCTTTGCTGACCCAATGGCTGGCAAGGGC
GD_SNP02464	CCAGGCGCATCAATTGTAATGTTTCATGGGGATTTGCCGTACTCTTCTAAAGACATAATTAAGAAATTAGAGACTTTGAATGAGGAACATATTATTGGTG[A/T]TGGTGGCTTTGGAACAGTGTACAAGCTTGCAATGGATGACGACAAAGTATTTGCATTAAAAAGAATTGTAAAGATGAATGAGGGGTTTGATCGTTTTTTC
GD_SNP00575	CAAAAACTGATTAGATGAATGAAATCTAAGAAAAAAAAATAGCATAGCGACGGTGCTGTTTGATGGTTCTTCTTATGATAATAGCATTAGCAATTCCAAA[C/T]GCATTGTTGGGCAAAATTATTGCACTTTTTTGTATATCTTCACTCTGCTCTTAACTATTTATTTTTCAAATTTAAATATCAGAACGATCCAATCAGGGCA
GD_SNP01195	GTGCCTCTTTCTGTGACAGGGTTTTTGAGGCTTGTGCTGAGGCTTACTACTCTACGGATGCAATAACACAGGTATGTGGGTGGCTTATTTCCAGTCCAAG[A/G]TTTTCCTTGCCAGTTTATTAAAGTGAAGGGGGAGTGTGAAGTGTTGGGTTGGAGTGGGTGTGGCATTCTGCTTGGTTTGTCCTCCTAACCGGTCTTCCTT
GD_SNP01841	TGTGTGTATATATATATATGTATGTATGTTTGTATATATGTTTGAATTTCACTTCTGTGTATGTATATATGTTTGAATTTTTGTCACACTATCTTCTGCT[A/T]TGGATCACGTTCCTGAGGATTTGAGATCTTTCAGGATTTCGATAAGGTCTGGCCAATCTTCGATTCCGCGCAATCNCGGGATTTTAGAAAGGTAAATTCG
GD_SNP00091	CCGCAAATGATAAATTAAAATAAGTAATACAAGATCATAATCCGTTCTCCCAACCCAACTTATGCATATTCATGGTTTCCATTCTCCCTCTGATGCTTGC[C/T]TGCAGATGATAAAGTGAAAGAAAGGTCCAGAGACCAAAGAGAAGCTCTTCCAGGGGAGCCTAAATGTGTTATATGTAACCGTTATGGTGAGTACATATGC
GD_SNP00289	GAAGAGAAGCCGTTAGGTTTGTTTGGTTCCTAGGAGAACAGAAAAAACAGTCCTCCGAAAGCGTAGGCAGAGCGAGTGAGAAGGAAAATTTGGCTCCGAA[A/T]ATTGATGGGATCACAAAAGTAGTAAACTGTAAAACTCCCAAAACATTAATCTCCCTTTTCTCTCTGGGATTTATTTTCAATTATTATTAGCGAAATTTAG
GD_SNP00434	ATTAACCAACCCCTAGCCAGCACTACACTTTGATTAATTAGTTTTCGTAGACCCTACCCTATACCGCACCCACTCCTTACAAGGACAGCACTTAAACTTC[A/C]AGAACCCCAGAATAGCTGGTCGTTTATGCCTACCAAACACATTAAAACATCACAAAACGTCGCAGCACAGAAAACAGAAGCAAATTTCATTCCCAGTGAC
GD_SNP01094	ATGATGGAAAACCAGATTTCTGTGTTTTGAAAGTTTCTGTCAACATTTTGGACCACAGTTTCGTTCTCTTTCATCAGAACTCTGTTCACATTCACGCACG[C/G]ATTTCTCCTAGATGAAGCTACCATATCGATCACAATAGGAATTCATGAGTTAAAAGTCCAAGTTATTGGTGAATGTGAATCTTATGTTGGGTTAAGAAAC
GD_SNP02030	TGGACTCAGAATTTATAATAATCAATNATTTATAGAGAGAAGCTTCCCACACTCCAAAAGTTAATATGTATATACATGCGATTATGAAAAGAAACATAGT[C/T]AATAGGCTTGTGCTGGGAATCCTCATTGCTCATTCCTCATCTCGTTTTGAATTCGGACCAAGAAATTGAATAAAGAAAAATACTTTCAAAATTGTTCAAT
GD_SNP02834	CTCCTTTGGAAACCAGTTATCCCCCCATATATGTATACTCAAACCGTCTCCAACCCTCCACTGAGCACCCCTCTGAATAATAATCCTTGAAGCCGCCACA[C/T]TTCTCCAGTAACGAGAAGAGTTAGGTGAAGCTTGGGCCTTCAGAAAATCTGTTGTGGGATAATATCTAGCTTTAAAAATACGAGCAACCAGAGAGTTAGG
GD_SNP02502	GGACAGTGAAGCATTTGAAAAATATGAAAAACTGTTAAAAAGTGCTAAGCAAGAATTATACCTCGATTGCAAAGGATTTTCAATTCTCACAACCATTATT[A/G]AGTTGCTGCAGGGCAAACTAAAGTTTCATATGTCGAACTAGTGCTTTGATTACTTTTTGAGGGTTTCAAGAGGAAGCTTCCAAAGGACAATTGACTGCTT
GD_SNP00638	TAGTATCATCAAATAAGAAATTCTCAAGGTCAAACGGCAGACAAAAAGGAGGTCGGCCAGAGTTTCCATTTAGTCTGGCTCCTCAGTCTGGGACTTTGAA[C/T]GAGACAGAAGTAAATGGTGATGACACGAAACTATCAGATGCACCAGCTGAAGTATCACATCTCAAGAATAAGTTGAATAGCATCCCAAATGGTGGTTTCC
GD_SNP02580	ATATGACAACTACTCCAGAATAACAAGGTTGCGAACAAAATGACTTGTGCAGATTCCACCATACATGGTACGATATTATTCGAATACTCACCTTCAACTA[C/T]ACGTTTGCGAGCATCACTCAATGTCTGCCAATCAGGAGATTCTCGAATAGCTTTAAATGCATTGTAAATTGGTTTACTCTGCCTCAACCTAAGCTCAAAC
GD_SNP00646	ATACTCGCTCAGAGAGAGAGAGAGAGAGAGGTAGAGAGAGAGGCTATTGGAAGCAGAAGCAAACCGCGTAAAGCTCGGTCCTTTTTCGTGATCCAAGCCT[G/T]TGTGCTGGTAAATCTTCTACCTACTTCAGCTAGGGTTTTGTGCCGCATCGTCTTCTACCTAACAACTCTTACTTTTTCATAATCTTCAATTTCTTTTTAT
GD_SNP01500	GAAATGTTGTACTTGTCAAAGTCATGAATCATGCCTGAACTGCCCAATTGATAATGGGTTGAAATGGGCTGCACGTGCAATGAGATTTGTATCTACATCA[C/T]ATGGGCTAATGGGAGGCTTGAACTGACCATTTGATTCGACTGGTTAAACTGTTTTTACTCAAGTTTTTCTCTTTATGTTAAAAGAACTTTGTATCTACTT
GD_SNP02657	CACGGACCGTTTAATCCTAGCCCTTCAAGTAGATCGTGCGACTAAAATAATTGCAATTCTTTTTCATTTGTCAGATGCAACAGCGACCTTTTTGTCTTCC[C/T]CTTGTTTTTGTTCATATCCTTCTTTTTTATTCCTCTCCGGTGCCCTGATGATTTCAAAAGCGCCCATTTAACTTTAATATTTTTTTTCTTTTAATTGCCA
GD_SNP00209	TTTCCTGTACAATTATTTTCCATCTGTTCTTCTTTCCCATTTTAACTTCAACTGTGAAGAAAAAAACACATGAACCGGCTACATTCGCGCTGTTGCTACG[A/G]TACAAGAGAGGTACAGGATAATTTCACAACATACTAAGAAATATACAATTGGGCTTTTTGCAGGAACCTTAAAACCCCTGATCTGAGTTAGATCAGTTGT
GD_SNP02021	AAAGTTCAAGAGCCTCTCGGGCTTCTAGTTTCAGTAAGCACGGTAGGCGCTGGTCGTGGTGGATGTGGATCAGATNCATATTTTTCTGGATTCTGTTTCC[C/T]GCGAGGTTTCTGTTTGGGATTCCAGTTCGAATTTTGCAATTGTCTTATTCTAGGTCATCAAAAGCCTCTTCTGCACCAGGAAGCAATGAGGCTCCACAAA
GD_SNP02002	TAATTCTTTTATGTTCTCAAATTTCAGGTGGTCTATTGGGAGAGAACTTCATTGTCAGACAGATGCTGCCGTTGCTAAAACATGTGTTTCATTCCTGTAT[A/T]GGCGTTTCACGTATGAATAAGCCTGAGCCTGTCCACAGCTGGAGTGCTTTTGCTCTTATTGATTGTTTGACGACAATAGATGGCCTTGTTGCATTTTTGC
GD_SNP00452	GTTGTTTGATCAAAGATATGACTAATGGATGCTCCAAGGTGAGTAGCTTCATCACTTTAGCATAAGCATTTATAATAAGATCTGCATGCTTACTGTTACT[G/T]AGAATACGCTTGTCAAGCCAATGGGAAAAAGGCAGGAGAATACCTCACGTTTCCAGTTTTCTTAGTTTAATACATTTTCTACAATCTTGCTCTTCTCATG
GD_SNP00271	ACCAGAAATCATTACAACAANAAGATCCGTCCCTAAACCGTTGACAGCGGTTTCTGTCCCGCACGATTATTTCTCTATCGTAAACTTTTGAGATGAGCTT[G/T]GTTGCAGTGTGGCAATCACTGTGTACTCTGAGGTTTCACTACTCGTATTGNTGTCCTCGGTTTTGTGCTTATGAGCACAAATGCGATTGCCGGCTTTTGT
GD_SNP02823	TTTAGTGTTCATAAATGACACTCAAAGTACTTATCCGCAAAATTATCGTTCATTGCTCATGTGTTCGAATTGACATCTGTATCTAGAAGTCCACAGGAGC[A/T]TCTCTTTGTGGTTCCCTTTCTGGCCGTGTCCTATGGTACAGGGTCATCTGTGCAAAAGGAAGAATCAACAACTGATGAAAAAGCCCTCGGTTTTAAGGGG
GD_SNP01694	GATAAGGGCATCCGGACAATATGATTTAAACTTCCAGTAAGAACAATTTCACCAAATGTAAAATCATCCATCGCTTGGGTCACTTTAACTTGTACATCCA[G/T]TTCTTGGATGCCTTGTGGAGCAATTCTAAACCAAGTTGGACACAGATCCACTATTGTCCCATTAGGTGACACCGCAGAGGAAACAAAAGTCTCCGGCTTG
GD_SNP01598	CAGAGAATTGCCTGAAGTGAAACCTGGTTGGCCACTGCTTTGACGAGCCGTACTCCCAGAGCGACAAATTCCTGAGAGGTTTATGATCCAGAAGATCTCC[G/T]TGGTTCAGTGGGCAATGCAGTTGCCCATTAGACAGCATTCAATTGCCAGCAATTTAGATGAAAGAAAAAATAGTTGTGATTCAGATCAACCTTCCTGTTT
GD_SNP01009	CCTCAACCTAAACGCATTTGGAGGGCAGTGTTAGAATCAGTCCATAAGGGAGATAAGAAATGGTGTAATCTATTGGCAGGGAAAATCACCTGGTAACCAT[A/G]ATCACGAGCAATTTCAATAATACTTCTTCGAGTAACTCCCGAAAGAATAGTCCCCGATGTGGCAGGAGTTGAAATCACGTTGCCTTTCACAATAAAAATG
GD_SNP00250	ACACGCTTAAATCGGAAAACAACACAAAGATAAAAGATTGCGGATACTGCCAAAGATCTGTAGTTGCCCTAGCTACCATCAAAGCCAACCAACATGACTT[C/T]CAAATTTCAATTAGCTTTTTCGTCGTCGCTTGCGTCATCTTCGTTGGTAGTAGCAACAACATGGTGACCACCAACTTGACCACCACCAATGGTATCTCCG
GD_SNP01181	ATCCAAAACCCGCAATGTCAAAACCAATTCATCTGCCTCAGTCTTAGCGTTGTTCATCAGGGTACTCTTTGTGATTTCCTTTCCACATTTATTAACATAA[C/T]ATTCCGGCCTCTACGTTTGATGAACACCAGTTGGTTATTGTGATGTTTCATACCTTGCTTCTTACACTGGGAACCATAGCATCACGTTGCCCTTTGCCTT
GD_SNP00487	AGCAGTTTTTTAACAGAGTCTGACAACAGACAAACAGAACAAACAAAAGAGATTCTACTACGAGTAGCTGAAGACTAAGAAGCCAAACATCATTAAAACC[A/G]CAGAGTCGCAGACACACACGGATGATCTACATTTTCATCAAAATTTTAATCATGTACTCATTTTCATAAAACATACATAATGAGAAGTGAAAAAGAATAT
GD_SNP01690	TGAAGGCCNTGGAAAGGAATCTGAATGAGTTGCACCAGGTGTTCATGGACATGGCAGTTCTTGTGCAAGCTCAAGGTGACCAGTTGGACGACATTCAGGG[C/T]CATGTGGAGAGAGCTAACTCGTACGTGCATNCTGGCACCCAGCAGTTGCAGAAGGCCAGGTTCTTCCAGAAAAACAGTCGTAAATGGACTTGTTATGGCA
GD_SNP02703	GCGATCCTAGCTAATGCAACTGCATAAATTACGGATGATTCCAGTGGCATTTCAATCATATGCCAGCGGAGATCGAGAAGGGTTTTCTAGAGGACATCTA[G/T]CCGGGAAAAGACGGTGTTTCTAAGTAGATGAAATCTTCGAAATCTCCAGCAATAACTTGTGCAGGGCTTGAGGCTTTGAGAAAAAAGGAGAGTGATCAGC
GD_SNP02371	TTCATGGTCCCGTGTGTCGGATCGTTGATTGATCTTATTTGTTATCTCTATACAGTCGTGGCCACTATATATGTATCGAATCATTGCATGAGTTTTGCTT[C/T]AGACACACAATCACACAGTAATGTGCTTTCGCATGTGATTAGCAGCTTAATTTCGAGAAACAGTGATCATACTCATGGCTTTGCCTTTCTTATTACCAAT
GD_SNP00629	AAGAAAAGCTTCCTTTGTTCTTCTCGGACTCTTCACAAGACTCTGCATATGTATACAAAGTTGAATCTGTGAAAGGAGCTGACAAAGTCATCGCCATTCT[C/T]TTTAGTTGTATATTTTCACCGGCTTCTCAAAGGTGTGACGATTCTGCATAATTCAAGTGGAGTCAGCACAGGATTGACAAAAACTAATTATAAACTACTT
GD_SNP01749	TTTAGTTGTATGTGTATTTTAGTTGAAGATGTGAAGAAGGAATATTAGGAGTGTCTTGATAGGTTGTAATGTTACTGAATGATTATGATGAACATTCTTT[G/T]CTTTTTGGTCAGTGCGGGTTCAATATGGCTGTTTTGTTTCACGTTTCGTTCAGGTTCTTAATATGGATGCGGATGCTGCAAAAACCGCACGNGAATCTCT
GD_SNP00890	TCCGTTCTAGAATAGGCCGGCGACATAGTATAGACCGAGATTCATGGCAGCTGGATTTTTAGCCAAGGATCCAAGACGATCATGGATTCCGGTTCATACT[A/C]GGTAAAGCATAAAGAATGTGCAGAATCTCTGTTATTGGTTTGCTAATGAATGTATTCGGCAATCAGTTTGTTCTTTCACGTAATCAATTAACTGAAGCAT
GD_SNP00766	TATTTGAATCAGTTGAACCCATTGCATCTGAACCAATAACTGATAATACCGATGTGGGAGATTGGTTTTCTTGCTCCGAAACAGATAAATTTGGAGACGC[A/G]GACCTTGTCGGCTGCTCTACAATTGAGGTCTCTTTATCAAGAGGGTGTACAAGTTTTCGGGGATAAGGACGCATTGGCTTCTTTTTTGGTCGCGGAGGAG
GD_SNP01162	CGATAGCATCTCTGGAACACCTGATATTATCGGTCCATACGTCTGTGGAACACAGTAGACTAATTCAATCTCCCATCACACGTTCAAACGCTTACAAACA[G/T]GTACGGACACAAATTTTAAGATTCATTTACCTCGTTGTTTTTGGCGATCTGGCACAAGGGAATAGCAAGCAGCTTTTGGTTTTTTGGCGCAATGAACCTC
GD_SNP00975	TTGCCAAAAAAAAAAAAAAAAAAATTCTGCATAGACATCGTCCGCTTGGGGCACGATCATCGTCCATAGGCGCCACATCACGCCTTAGTGAAGCTCTTGA[C/T]GGTCAACCTAACGGAAGTATGAGTCTGAGAGAAAAATGTAACTTTCGATATGAAATGAGATAAAAATAAAACTTTAAGGATGAAAGTATGAATTTTACGA
GD_SNP01710	ACCAATGAGAAATGAAATCCCAAAATAACAACGAAAGCTACACGTCATATGCCACACAACACGTTCCATGTCTCCCATCAAAATGTTTTAGGTTGTTACT[A/G]ACACATTCCAGCGACGTAGGAATCATAAAAGGTAAACATAACATAGACAAAGCATTAAGGTATGGGGGTGCTTATATCCTCACGCCGATCCAATCGTCCA
GD_SNP00532	AAAATTTCAACTTGTTTATAAATGAAAGCACTTTTAACAAAAGCGCTCGTGAGCATTAGCGGTTTCTATAGAAGCAATCCTCAACGGGCCCCTAGTTATA[C/T]CAGTTGATGTGTAAATGAGCATATTTGTTTACTTTGTAGTTGATTATTGTATAAACAGGTGGTGATATTTGACAATAAGAGTGAGTCTGGCTCATTGCCA
GD_SNP00744	TGAGAGACCGAGGTCCTTATCCTGCTGACCAGGTTGTGAGAGATATCCAAGGGAAGTTTGCATTTGTTCTCTTTGACAGTGCTTCCAAAGCCGCTTTTGT[A/T]GCTGCTGTAAGTAAAACCTCTCTGCCTAGATATGCCCTCAATCGGCCCATGTCCTTGTTTACTTTCAAGTTCTTGTGTCTCTTTCTTTGGTTGTGTGGTT
GD_SNP01713	NNTCATCAGAGGATCAAGTGACCACTTCAAACAAGAGGAAGAAGAAGCAGCNNGNAAANGAAGAGANCGAAAGTGATGATGATCAAGAAGCGGGATCAAA[A/G]CAAAACATGAATCTGATCGATGTTGTTGAGGAGGAAGAAGGACAAGGCAATTCTTGTCTAACTAGTAATGATCCGAGATTGACCATCACGGTTGCCGAAT
GD_SNP00958	ACACCACCGCCACTGCCGCCACCCCCATCAATTTTGACACCGGGAACAAAATATTTCTCAAAAGAGCAATAATGCCCGAAAAGTTTCATGGAGCACACAA[A/C]CAACTAAACAGGTATGACATCGTTTTTCGAGGAGTCTTCACATCTCAAAACAACCCCCTCAAGGCTAGCTGGAAAAATACAATTGCTCCATTGGCATCCA
GD_SNP00816	AAAGAAATGATTGACTATATATTTATGATCACATTTAAGATGTTTACTTCAGTCTAACTAAATCTTTCATGGGAAATGATATATACCTTGTGGTGAACAA[C/T]GGATTCATCAAAAGCGCACCCGAGAGGATGTGTGTCTCCTGCAACATAAAATTTGAATACTTTTTCAGTTGAAATAGCTCAAAATTGCGAAAGGGTAATC
GD_SNP01333	GACTAGTATATTCCGCCATCCCTCAGGTTCTTCTCCAATGCAAAATCCCCATGCGAGCACAGAGCACTCCTGCGATATGTTTCATCACAGAACTCAAAAT[C/T]CAAGAGTTCTATACGCATTGCCCATCTCTTGCAGTTGCAGGCACATGTAATCAACGAGTACCGCTGCCGCTTTCATGGTAAGAAAGAACCGTCTCAACCA
GD_SNP00639	AGCTAAGAATCTCTCGGTTTGGTGGCGATTATGATCTCATTGTGCAGTTATCAGTTTCTTAATGTAATTTATATGAACTGAACTGGAATGTTGAATCCGA[G/T]TATTTGATGCAAGTACATCTACAGACTACAGATGTGAAATCTAAGGCTCTGGGGATTAATTTCATTCCATCATTTACTGGATTGGGGATTAATTTTCGGT
GD_SNP01942	TTCCTGCTTATTTTTTAGCTTTTCAGTTTTGAAATGAAAGAACAATGACCAGTGGTGGAAATGTGTTGTGACCTTGCATGATGGCGTGGGTTCGAATCTC[A/G]TCGGTGGATAATCTAACATTTAACTTATTAACTCTATCGTTTCACTAAAAAAAAAAAGGGTAAATTACATAGTAACCCATTAGGTTTTAGGTCCATTACA
GD_SNP01524	TAGGCGAGGAATAGTGTTGGGGGAGAACCAGAGTGTCAAAGCTGGTTCCTTCAGGCGAAGCTTTAAGAAGAGAGGTGTCGATGCTGATACAATCAGTACC[A/G]AACCTGGTGCAGAAAAGGTTGTTTTGAGACATCAAGATGTTCAGGGAAAGAAAGATGAGAAGGGTTTGTTTAACAACGTGATCGAGGAGACAGCAAGTAA
GD_SNP00848	ACTAATGTAGTGTCTCAACCGTTGGCTCCAATTGGCACTCCTGCTGTAAAAAGTGATGCCCAGGCTGATATTAGATCCCACACAATCAGGTATTTGCTCG[C/T]TTTGAATAAACATTTAAACCCAATAACTTAATACATAGATTTCTAATCATTCTTTTTATCAACAGGTCACTGAACACAAGCTCCCTTCCTGTAGTATCAG
GD_SNP00069	ACACCTTTACCATTTAATATTATTATTTTTAGATAAATTATTTTTTAATTAACTTATGGTTTCCCAAGCATCTTTTCCCTCCAACACAACACCAAAAAAA[C/T]CATTAAAATATTCCTCAGCTTCCATGTTTCACTCATTTTTCCAGCCCTTTTGACCCGACCCTTACCTTTCCTCCATCTCTCTCTCNCTCTATATAAAGAC
GD_SNP01604	ACAGTAAAAAGTTGCGCATCAATCCATCATCCAGTGATATTTACATGGNNAACACGCAAATAAACTACATGAAACATCTGGAATTCCACGCACCTAGAAA[A/C]GAGGAGCTTATTACTGACCAGCTGATGGATTCGTCAACATTTCAAGCGATTTNATCAAGTGATCTACTGCAACTGGCACGTCATCAAATGCCAACGCTCC
GD_SNP00955	CAAATTTAAAGTCGAAAAGTCGTTTCGATCATGTTGGTATCTCCCAAACTTGTGAACTTCATCAGCCATCATCAATGCAGATGCTGCTGACCTGAAAAAA[A/C]ACATGAAAAATCCAAACAAAATTCATTTAGAGGCAATAACTTTATGCACAAGTTAAATTTAGTAAGAACCAAGCTTGAAGTACATTTTATTAGATTGTGG
GD_SNP02013	CAAGTACTTGATATTCCAAAGATCATAGTAGAAAGACGACCTCTTCTTCCCACCTAAACACAACCGAACAACAAGCAAGCGGTATAAATTTTGTATCGAA[G/T]AAACACAACCGGAATGCAATGCATCCACAAACGCAAGCTGCAACAAATAAAATCCTCTAAGAAAAATATTTTAATTTGACATAGTTACCTATCTGTTCAC
GD_SNP01402	GGTACAAAAAAAGTAGCACATCACAAGGCGCATCAGCCACATTATATCCACTATGAATCCTTTGCTATGAGATAGATGCAACCTACACATTAAGCTGGCT[C/G]AGCAATAAGGATACCTAACCGTAAATCAGAGGGATTGGCAGTTGAAAGCATAGAGTTCTATTACCTGTGATATTAATACAATCTTTAATCAGGTTTCAAA
GD_SNP01426	GTAAAAGTAGCTGCGGGATTTTGATTGGTGTGGCATTTGCAACTCTGTGCTTGACATGCACAAAGTTGGTGTGCTTGCACACACCTTACTGTAATTCTGC[A/G]CCGGAGGCTGTTAGATGAGATTCTCTAGTGCTGCAGCTGGTCAATGTAATTGCTTAGGTGCCTTTGCATGGTTGTGAGGGGTTGAAGTACAAGGCATATA
GD_SNP00203	GCAGGGCACTCACACAGCTGTCAAAGGNGTACTTGATCCCCCAGAGCCTGCTCCATCCATGTTAAATATGTGCCCACCTTTAGGCTGATTCATCATTATA[C/T]GCATCGCTTCTCGAGTGCAGAGTATAGAACCAACCAGGTTTGTCGAGACAATCTGACATAAAATTGAAAGGTTTAAGCTAAATTAGCGAACCAATTTGAA
GD_SNP01848	TTCCAACATTGAGTCAAAATCTTCTACCCCTCGTAAACATTGGCTGAACTATAAATGGTATATTGTGATGTTGGAAATTTCATGAAGTACACTGACTTCC[A/T]TTGAATTCAGCTCCTGACGCTGCCGGTGGAAGCAACCACCATCCAGAGGCGCTCCAAAGGCTTATNGAGATGGAACTACGGTCAAACCCAAAACAGATTC
GD_SNP00893	GGATTTACTTCCTCCATTGATACTAACCCACAACCACGGGCTTCTTCAGGTAGTTGAGTTGAGACCCTCGCGACTCACAAATTCTGTTTTCCCTAATCAG[C/T]CATGGTCGGAGGAAAGCGAGTTGTACCCTCTACAGCCATGGAGGTGTGTGTAATATAAAGAATTTGTTATAGGGGTGAGTGATTATTACTTGTTAGATTG
GD_SNP01131	TTTTTTGGTAGGAAAGTTAGTTAACTTTAACGAGAAATGGAGGGAGGCAGGTTTATATAACGGGCTGTGAGGAATTGTTTTCTGACGGACGAATAGTTAG[C/T]GGGAATGCGATGATTGGATTTGTTTGTTAGGCGAAGTAATGTGACCGGCGGTTTGTTGGTTAATATTGTTTATGAACCGGCACGCCGAAGCCTGTCGGTC
GD_SNP02701	ATTCATCTGTCTTAAGTACTACATGATTGTTTAAATAATCAGGTTGAGGAAAATGTCGCTGCTGCTGTGGAGCTCGCGACCATTGGCAAGAATGAGAAAA[C/T]TCTAGCAGAGGTTGAAGCTATTCTGAAACCAGTGAAGAATCAGACATGGCCTAGCGGACTCCAGCAGAGCTGACAACTTTGCTCTTGTATGTAACCATCT
GD_SNP01502	TACCATTAGCAGTATATTCTGCTACAACACTTTGGTACTGGCACGGCTGAGCACCATTATCGGAACCTAGCTTTGAAGGATCACAATCAACATCTGAATT[A/G]CATGAACATCGTCCAGTGCATCCAGGCCACTTAACCTTGTCACAGTTGAACGAAGCAAAAAACCGACCATTTTGCGCAAAATTGGGATGGAACGCCATCC
GD_SNP01969	CATATTTGAAATCTATTTGTTATATCTGGATAAAGTTTATCACACCATGCAAGTTATTCTAAATTGTTATTAAACTTCATCTTGCTTTCAGGCGATCAAA[C/T]AAGCTATCAATAAGTTGATGCCAAACAAATAGAAATCAACTTTGCAGGAACTGATANGTCTTCCCCGTTAACTCATTTGAACCAGCTGATTGTGCTGATT
GD_SNP00324	ACCAAACAGGCCCACTGCCCCGCTGGCCCGTACTGGGCCCCACTTCCCGACGCAACGATCCCGTGCCCTCTCCTCCATCGGAAAAATCCTTCAATTATTA[C/T]GACGCTCTCTGCACTCCACCTCTTTTACTCGGCTCGGCTCCCTTCTCCCGGAATGCTAAAGTCATTTCGGTTAGAGGATGCCCTTTAATTCTATATTCTT
GD_SNP00862	GATAGTACTAAGTGGCACGATAATGATTATGTTTGGTTTGCTAATTTTCGAGAGAAATGTTTAGCCCTGCTTGAAATTTTCGTATGGTGAAGACATGCTG[C/T]TGTAGTTTCCGAATTTGGTTTATTTGTTGAAACGTGAGCGTTACTGAAGAAGTGGAGAATGAGCGAATTTCGAGTATGGACACAGTGAGCGTTCCGTGAG
GD_SNP01396	CATGGCATGACTGTGCGTGGTGGAACTTTCATGCAAGTGAAATATCACATTAGCGAAGGTATTTCAAGTAAATCATGCGTAGCATTACAAAATAAAACTT[C/T]CATGCAGATGAATGACATACTGGCAGTATTTCAAATCAGTCATACACTGTCATATAACAAAGTTTTGTTTTGCCAAAAGGGCTACTTGTTCTACTAAAGT
GD_SNP01563	TATGTCCATCCATACCTNAAAAATTGAATTCAAAGCTCAACATTTGCTTTTAAAACACAAGACCAANTCACAAGATATGATTCTGTGAGTTTTTTGAGTC[C/T]TTAGAATGGTGGACTGTCGTGACAAAATCATATGCTNGTCTCATTTTTAAAGGGAAAGAAAAATGAAAAAAAAAATCCTAGTGGATAAGGNGTTGGATTT
GD_SNP00173	CAAAATTAGCATCGAAAACATTGGTGTACTGAATCCCAGTGCCTGTGTCAACAATGGGAGTGGTATCCCCATCAAAGAAGGCATAGTTGAATGGGAAGCC[A/G]TCATTGCCATATAAACTCAGGAAAGGGTAGATGTTTATGGTGAAAGGCGCCTTATTTTTGTCTAGGAACTGGACAATCTCGGTCATCAGTTGAAGAATAT
GD_SNP01844	TTTGTAAGTAATAAAGAGATTTGAAGGGAGAAGAAATTGTTGAAGAAAAAAAGGGATAATGATACTGCAAAATTAGGGTTTAGGGTTTTGGTGATATGAC[C/T]GAGCACAATATTTGCTTCTCGGTGCACTTAATTAAGTAGTACTTAGATCTCCAGATATTCAGGGTATGGCATCAAACACAAAAACTTCCCTCTATTTCTA
GD_SNP01634	ATCACCATTGGTGTGCATGCTTTGAAGTATGATAGTTTGTCGTATAGAGAAAGAAGAATGTTCATGCTTTCATGAGGCGGTTTGGGTTAGTGGAAAAATG[C/G]ATTTTCAAAGGTTGAAATCGTAGAAGGAGGGGTTTAGGGTTTGTGAACCAAATTTNTGGTGAACATATTGAGTGGTGTGGACTATACTTGAACGTGTTTG
GD_SNP00290	TAGTATCCTTGCAAGTTGCAAGAAANTCAAACTTATCCAAAGTTATTTGGTTAATACTCCCCCTCAAACAGAATTGGGATCTCCCAAGTTGTGTTTGCAG[C/T]AATGAATTAATGAGTTATCACGCTAATGATGAGTAGTTGAAACTGATATGAGCTTTGTCTGCTGCTTTTGNCACTTGTAACTTCTGTGAACATTGCTGGT
GD_SNP00060	CAGACCAAATGCAATGGAAGTCCCACTAACGGTTACCAACACAGTAACTCTACCTGAGAGTGACGAACTTGTTGGTACCATGTTTTGCCCAATGAAACCT[A/T]AGATCAATTGGGTTAGCAAAATTATAACCTTCAGCTGCAAGCTTCTCCAACACCTTCTTGAAAGCACCCTGACTCATTTTTCTTCCAGCTATTCTTGCCC
GD_SNP01003	TCTCTTTTGGTGTTTAAATTTGTTTCATTCGTGGTGAGGTTGTGTGTAAATTGTGTTCTTTGTATAATGGCCAAATTGTTTTTATCATTCAGGCTATAAC[C/T]GGGGATTCTGTGCTCTCAAAATTTGAAAAGGCAAGATGTGCTCTCATGGATAGTCTTAGGCGTGTTGAAGACATTGTTCCACAATCTATTGGTTGTCAGG
GD_SNP00051	TGTATGCGAAATGTAGGCAGGTTGATGAGGCATATAAGATGTTTGATAGAATGCCTGAGAGAGACTTGGTTTCTTGGAATACCATTGTTGCTGGTTATGC[C/G]CAAAATGGGTTGGCAAAGATAGCTATGGAGTTGGTTATACGGATGCAGGAGGAAGGTCAGAAGCCTGATCCGATCACGTTGGTCACCCTTTTGCCTGCTG
GD_SNP00213	TGAAAAAAGCAAAAACTTCGGAACTTCATAACCAGCACTCAACAAAATATGCCTAAACAACTCATATAAACATAATCAACATCAAGGCTAACAAGTTAGT[A/G]CTGTTTGAGACAGCTTCTGGAATGGCCAAAAGTGCTTTAGTGCTTCTTCAACAAGCAAATCCCTGTNCTTTCTTGAAAAGCACTTGAATTTTTAGTAAAG
GD_SNP00204	NCTTTGTCGTATCTCTTTTACAAGACTGCGATGGATGATGGAATTCTTTCTTATACCGTAAACGCTATTGTATAATTGCGAGAGGGGACCATACTGCATC[A/G]TATTGTATCAACTAGCTCTTGTTCTCGTGATACTTATCTTGACAATGTTGGAAGAAATCCATCGGTCCAACAATGGATGTAGAATGTATCGGCCTTGGCC
GD_SNP01334	AGGATAAGAGCCCTAGATGTTTGGGTGGGGATTACTTCGAAACCGATCTTTCTGGGGAGTCATGGAAGTCTAGGCCTCTGGTGACAGATTTTGGCAATGG[C/T]TCTTATTCTGTTAAGCTTCAAGTTCATCCGGATTTTGTGGGGTTGTACAATTTTACTGTCATTCTACTTTTCAGGCATTTTGAGGGTCTTAGATTTTCAC
GD_SNP01488	TTGTGGAGTAACTCTGTTGGAATTATGATAATGATTAATTTATCTCAAAAATTATCATCATTTAAAGTTCTGTAATTAGATGCCAGCCATGTATAAGCCT[A/C]TGACCACCAAAAGAGTTATCATCAGACGGAGCATGTTTCCAATTCCCATTCCACATCACCACATGATTATATTGCTTCTATGGGTATATATGCAAGATGA
GD_SNP00661	GCTCCTCCTCAGGCTTCACACACTATGTTCCTCAGAAGCCCACCAGCAACAACAACTACAAGAGCAAGAACATCAACCACAACAAGAAGAACAAGAAGCC[A/T]TGTGAGTGTACACGTGCACGCATCTCAGGGGCCGAGCAACCGCGAGAGGGCCCCGCCAGGAGTTGATACAAGAATCCATTGGGAAAATGACGATGAAGGT
GD_SNP01190	AGTATTGGCAAGAGTTGTTCTCTCCTTGTATGGAAAGTAATATGAATCTTATTGTTGGGATTGCAGGAGGCTTTCTGATGTGTTAAGCCTATTGTCAGCG[C/T]GCCAACCAAGTTGTCCGCAATTGTATATCTACAGCTCTGCAGACAGGGTGATTCCTGCAGGGTCAGTGGAATCATTCATAAAGGAGCAAAAGAGGGCGGG
GD_SNP00674	GGTAAGTCTATACTGTATAGGTATTATCCTCTGAAAGTAACAGTATTGGGATGTATGGAGAATGATATAATGTGCTCTCACTGGACCTAGCTATGCACAA[A/G]GCAATTTAATGGCTATGGAAATTTGTTGTGTGTCATAGCCATTGTCATTCGGGTAAATGGCTTCGTAATTATTGCCTGCCTGATGAACTTAAAGGGCAGA
GD_SNP01821	NGGTTTAAGTTCTCCGCATATTTTGCATTGTGTTTTTAGTTGCTGATTATATTACAATTTCCAAGTCTTTAGCCTATTGGTCGATGAAGTGTTCATTGAC[A/T]TTGTCAACTTGATCGTAAAGTAACTAAAGTTAATTTCTTTTCTCTTGTTTCATTGTTTTATTTTTCTTCAGATTAATGGATCATTGGCTCGCCGTGCAAT
GD_SNP02840	TCAAATTGGTACACAAAATTATGAAGGCACAAAATTATCAAATTGCAAGACAAAGATGGTCATGAACTCTATTGGGAGGTAATTTAGTAAGCAAGACAAA[G/T]ATGGATTCAAAATGTCCCAGCAATTCATGCAGTTGCTTGAGCTGTAAGGAATTTAATTCATATGCTTCAACCATCCTATTTTCCATGGAGTAAAGAAACA
GD_SNP01622	AGGAATTGAATTGGTACTCAAACCGCACCGTTTCCTTCACAGCTGACAGCAGCGAAGGCTATAGAGAGACAATAAAAACATCTCGTCTCTCGTTAGTCTT[C/T]ACCGGTAAAATACCTGGCGCGATTTCAAATTTTTAAAACGACAGCGTTACATGCGATTTCCGGGAAAAGTCAGCCGCCGTCGGAAACCAAGCTGCACCAG
GD_SNP00071	TTCGACTTAATGGTTCAACTTCTGTGGTTTAACTACTTGAATGCTGATAATATGCACTACCATGGTTGTTACGGTGAAAAAGAAATCATATGCTCCACCG[A/T]AACATAGTGGTATGAAAGCAGCTAGTATTTCATCGTTGTGCTTATGCAGACTTAATTAGTATCTGCACAAATGTCGTATGTTTTGTTTATCCTGCTAATG
GD_SNP01805	ATCCGACAACCGGAAATTGAGAGGGGCGCGTGAGAGGTAAAAAGGGTTGTGTTGCTAGAACCACCCAGTAAAAATTAGTGAAAGCTTTGCTCCCTCCTAC[A/G]TTAAATACACTTCCCACAGATCCTCTAGGACCAAAACACTGCAAGCACAAAGATATTGCCTAGACTTCTATACCCATGTGTACATTCTGTAGCTATTTCA
GD_SNP02436	AAGATTCAGTTGACCCACATCATGAACATGATCAGCCTGGAATAGGTCAGCTAGGGTTATTCTTTGACCTCTCTTCTTCCTTTGATCTTCATCGGTGATC[C/T]CGGAACAGTACAGATCAGGTGACGCAATACTGATTTCATAGTGGGACCCTTCAAATGGTGCAAGAGGAACACCACCAACGGTCAAGATCGCATGATCATC
GD_SNP01130	TGAGTCTCGTGCCATATTTTCTCTCGTCATTCGCCTCGAGAAGTATAACAGAGAGACTCGGAGGACTCGAGGGACGGTCAGACTGCCATACAACAACTAC[C/T]AGGTCAAGGAGGAAGTCAGGACTCGAATCTTGCAAACAACCTCTCTTCCAGGACCTAGTTCAAGTGACTCAACCAGTAGGCACTGACTTTGGATGCACAA
GD_SNP00273	CGAAAGAAGCCAGTTACCAAGATGAAGCTCATGGAAACNCATAAGCAACATTGTTNGTAAAGNCAGACAACATAAAGAAGGTGATGATGTTGGAAACACC[A/G]GAGTTCTACTTACCATCTCAAGAGGATGCATGGTTGTAGATCAAAATATGGATGAACAAGGAGGGGGATACTAGTGGGGTAAGAAGAATAGAACAAATCG
GD_SNP00329	TCCCTCTAACCGAATCCACTTTCAGCCATAAAACTTTCACCCACTTGGAGCACATTTCAAGCTAACAATTTGTTTAACTAACAACCCTCATATCCCTATA[A/T]GCTCTTAAGCTAAACAGCATTCGGATGAACACCCGATCGAAAATAAACCCGAAAAACCAGTCCAATGAATTCTAGCTATAACCAGACTGGCCAAAACAAG
GD_SNP00292	ATTCTGCAGTCGTCTTCAAAGCTCTGGAAGGAGATTTCCTCCGCTATGTCGTCCGTGGTGTCCGTCATTGTTGCAGGGTATGGAGTTCTAGAGAGAGAAG[G/T]TGTGGTTGTGTGAGTGTGTGAGTGTTTCTGTATGTGATATAGAGAGAGAGAGAGAGAGAGAGAGAGAGAGAGAGAGAGAGTGGAAGCGGAAAGGCAGAGG
GD_SNP02664	GGTAATGTGGACATAAAAGATGACTTTCTATGCCTCTCACATATATCGCGAAGGAAATGTAGTTGCAGACACTTTTGCTAACGTGGGCTTGTCTTCTCCA[A/C]CTTTGGTATAACATGATTCCCCTCCAATTGCGCTTCGTGCCACTTTTTTTCCATACTATGTTGGCTTTCTTGGTTTCCACTTCTCAAATTAATGTGTGTC
GD_SNP00319	TTTCCGAGGTTTACTAGTTTTGATTCTGAAAAATTCATATGACTCCTCCGAGCAAACAACGATGGTGCAAGAACACAAACAAGTCAACCCAGACTTACCA[A/G]CATAAGATGCAATTAACAAACGAATGTTGATGATTACTCTCATACGAAAAAACTGATCGAAATGCAAAACATTGNCTAATTAAGCTTAAATCAGAGNTGA
GD_SNP01810	TAAAATCACAAAGCTTGAAGGAAATACGTTACGTCAAAATTAATGGGTCAAATTTCTCAAGTGGCCAAGTGGCCTGTAGCCGCATCAAAATTCATTGACA[A/C]GAAGTCGCATCAAAATTTAAAGGCACAAAGCCGCGTCAAAATTCAAATGGCACAAAGCCGCACCAAATTCCAAATGGCACAAAGCTACATCTAGAACTAC
GD_SNP02460	AAACAGTTCCTTCATCGTCATTAGCAAAAATCACGCATTTGAGGGTGGTAGACAATCCATCAGTGATGGTAGATTTTATAGCTCTTGTTGAAGGTTTGCT[C/T]TTGTGCTGTCATCCACTCACCCTATCTGTGACAGCTTCCTATCCACCTAATATAAATTACATGGTAAAGGTACGTAGTTGTATAATTCCCAGTATCTATC
GD_SNP02845	AGTGGCTTAAATAAAGGAAAATAAAATTTGAGCTCATGTAACCTCATTTTTTTGGCATATCAAGAAATCTTTTTAGATAGATTCAAAGGAAAGCTGGTGC[G/T]AGTGATGGTTTTATATTTGAGTCGTAGATTTATGTAGGTTGAACTTTTTCAGGCAATACACTCCTAAACTCTATAAAAATAAAATAAAGGTCGTACCTAG
GD_SNP00361	TCCATCACGCAATAGTATAAACCAGTGCCATAATTCAAGAAAAATAGAACCATATAAAACATTGAACAGAAGCCAGGATAGATATCCAGAACATTCCTGG[C/G]GAATCACATACTGACAACGATGGCATGATCATCTGTTTCTGTAAACAACCTTCATATATACAAAAGACCAAGTGAAAGTCCCGGTGTAAAATAAAAAGTG
GD_SNP00177	TGGGGAGAGTTACGCAAAGGCTTTCCTAACGGGGAGGTGTTGGTGTCATCCTGGTGGAGATTAGGATTTGCTGACGTGGAATATCCATGGGGGAAGCCCA[G/T]GTACAGTTGTCCCGTCGTATATCACAGGAAGGATATCATCTTGTTCTTTCCTGAACAAGATGTGCCTGATAATGGAACAAATGGTACTGGGGTTAATATT
GD_SNP01140	CAAGTAGAATGATAGATTAGAAAACGTTTTCAAAAACAAGTTTTCCACTCCTAAAGCCAAAAACAAGGGTAAACACACAATTACTAAACAAGGGAATGCC[A/T]ATGATTCGACCAACGAAAACTCTCTAACTCAAGAAGAATAGTCCGATCACATGTGGCAACCGAAAAAAAAAATGATCATAATGAAATCCTTTTAACATTT
GD_SNP02326	TTGCAATTTGTGACTGGGGCACCTCGCTTACCTCCTGGAGGTTTTGCATCTCTCAGTCCGAAGTTAACTATTGTTCGAAAGGTGCCTATCAGAAAAACAT[A/T]ATTTTTTCCTGATTGCTTTTTATTCGCTGTATAGGCATGATCATCTGATCCTTGTTTGCTTCGTCTCTACAGCAATCTAGCAACTGCGCAGACTTAGACC
GD_SNP00747	CCACTTAAAATGGCATGCACCAAACAAATGAGAACTATAGTCAGAACATACCTGCTGCCCTATATCTGTACGGATATGTCCTCAGGGGATCTAGTTGTGT[A/T]GCCATACTTAGATCACTCTTTGCCATGTCACGGTCACAGTATTCTGAACGTTTCTCAAAAGCTGATGCATTGTTTCGAGCCTTCTCTATCAGCTTTGTCA
GD_SNP00207	AGTGGATCGTGACTGAGAAACTTGGAGATGCTCTCAGGACTTTGAAGGCAGCCACGAAATTACCTAGAAAATCTCGATTCAGGATCGGAGAAAGGTACAC[A/G]TTCTCACATATACTACTTCCCCAAAATGAGAATTTGATGTTCGATAATGCCTGACCGCAATTTGCCATTTGTGTGTNCTTTTTACATGTTAACAGACTTC
GD_SNP00928	GGAACACGCTGCTGCACGATTCCTTTCCGCAGTTGTCGACGCTGCTCGGCAATGAGTGCGTTGATGGCGGCGTAGGGATTCTGAAGGGATATATAGCTTA[C/T]AATGGAGCTGGGAAGCGGCTAATTTCAAAAGCATACATGTCGAATGTGAAGTCTGTTTTCGGAATCCCTAGAATTCGTCGCTTGTTCTCCAGCCAAGGTC
GD_SNP00256	AATACTTGCTCCGCTCCATCAGCTATTGTGCTCCAGCTTTACCCAAGTCCTTGATCTAAAACAGTCCGACGTCCCAACATTTCCAGCTTCTTACTCGCAC[A/T]ATCGAGATCATTACATTTTCCTTCCTTGATCTCTTTGAGTTTCGCCTCAAATCGCGACCTGAAAAGAGCGATCTCTCTCTCAACCGCTTCAGCTCTAGAG
GD_SNP00922	TCTTAACTAGTGTTTTCTTCTCGTAACAAATCGCTCTCTTCTCCTCCATCAGAAGTTCACAGACTCTCCACAATCATCATTCAACGTGACTAATACTAAA[C/T]TACCAAGACGGTCCTCATGTTTGTACCCGAATTCACTCTCACCGGTCTAAATGACTCTTAGCTTTAATCTAGCAGTCCAAATCAGGGTGAAAAAGGGGAT
GD_SNP02428	TGTTAGGATATTCTGTAAGAGTTGACGGAATATTCCGTCGTCTTCTCCTTTGGTCCTCACCGGTCGCCGCCGTCCGCCGCTGTCTGAACTAGTCGAAAAT[A/C]TGGAAATCATCACTAGTTTCTGGGTAAAATTTCAAAGATTCATAACTTACTCATTTCTCAACCATTTTTCACAAAATTTAAATGAAAATGAAGCTTATGA
GD_SNP00806	CAACTCTGTCTGGATCAGTCTTCCCCCAATAGCTGCCGCTGGGCTACCAGTGTTGGTTGCAGTTGGAAAGGATGCAAAAGCCGCTGGTGCAAAAGCTGGT[G/T]GTATTAAGATCAAAACAAGTGCAGAAAGCGCAACAAATGCTCCAGTGGTGATGGCCTGGACACGTTAGGAATATAAACTTAAGTTATCTGCTCAAAATAA
GD_SNP01539	ATTGTCATTCTGGCTCTCTATCCTTTTGTTAATCTTTCTAAAATAAAAAATTGCACCTGTCTATCTAAAACAGAAGAAAACTCTCTCGCACGAAAGAATT[A/G]TTTTAGATACCATGTTTTCACTGGGATTAGTTTTGGGTAATTAGTAAACTGTACGTATTTCAAACAGAGTATTATTGTTTTAGTTTGTTTTCACTTTGAT
GD_SNP01911	GCTCATTATACTCAAGAATGGTNAAGTAACATTNTCNTCCCGATTTACNTATTATGATGTCAGACATTTAAATTAACAACGAATCCAGACAAGAAAGTAT[A/T]TGATCAACATTCGAAATTGACAACCTAATACAAATGTTTTTCCTAAATCCTTATAGTTAGTATTAACAACAAATATATACAAGCATTTTTTTTTTCACGC
GD_SNP00921	GTTCTGTACTTTCTTGCTGTGTATGGAGATCAAGTTCATAAATATGTTTTCCCAAACATGTTGAATTTGTTATGTTGATTCTGAATGCGACCGCAGACCT[A/C]CTTAAGCAGTTACAGTAGTTACGGTTCTTCGCTCTACCCTTGAAATGCATTCCCCACAAGGCTTCAGATTCGCAAGCTCATCTAGAACTAGGCGCGTTGC
GD_SNP00062	TTCAATTACTTCAGTTTAAAAAAAAAAAAGAAAAAAAAAGGGAAATCCAAAATCCCCCAAGGAAGAAAGAAAGCTGCCCACAGGGTACTTCATTTCTCCT[A/C]GCCTTTTTTCAGAGTTGTCAACATGCGTCGGTTCAAGTACTAGGACTGGTGACAATATCTGTGATCATCTTTATCAAGGAGCAGAGCCCGCCCAAAAAAT
GD_SNP00782	GCTTCAAACTTTTTCTTCCTATACTCCCTCCTCTTCTTCCGTATTGCAGTGTTCCAGCCATTCACCTATCTCTTTCCCACATCGAGGAGAACCCTCATGA[A/G]ATAATCTGCGCACAATCATATCTTACACACCAGTTTGGCCCTGTGCTCTTGGCCTTCCTACCATCTTGCCGTGCCTTTTACTTATATTGCTTATACCATT
GD_SNP01830	CNGAAATTGTAGAGTCCCGGGATTTTCCTTTGCTTCAATCTGTCTTCGGAATATCTTTTGCTTACGAATAAACTTGTGTTTCACCTGTAGCTCATAAAAT[C/T]TGGTGAAACTATTTGCTACCAGCTGAAGTTCTTTCAAGGAGATGTTCTTTACTTTTACTTGGAAAAGTTAAAATCCATGGCTGCCTACCTTTGGAATCCA
GD_SNP01862	CACTCGAATCACATAAAAAAAAAAAAAAAAAAAACATGAACAAGTAATCAACACACTTGTCACATCCCAACCCGGGGTCCATCACATTCCGGGTTTCGCC[A/G]TAGCATGATATTGTCCTTTTTGAGCCCCAACCACACCTTCACGGTTTTGTTTTTTGGGAACTCACACAAACAAAGCTTCCCAGGGTCATCCATCCTGGGA
GD_SNP00253	TTTNCTGTTCCTTTTTTTTGCTTCTGTCATGGAAATAATAGGGCAGTGTTTAGGTATACAGGAACACTGTTGAGTTGCCCTCTCAAATCTACGAACTCTC[A/T]ACTTTTAGGCTACACAACCTCAACCCATGTTCACTCCAATCCTCCCAGTCCACCTATATTTTAAATTATATTCTGGTCGGATCAAGTNCATCTTCCCACA
GD_SNP00318	GACTTCTCGTGGGGCAACCCGGAATATCACCAGGAGACTCTGGAGAATCTCAAGGCCGCTGTTAAGAGTACTAAGAAGCTTTGCGCTGTATGTTTTCTTC[G/T]AACTTTTAAGGGGATTTGATTTGTTGATTTCTTTTGTTTGCCAATTCCCATGCATGCCTGTGTTTTTCAGTTATAAACAGTTTAATAAAGGAATGAAGGC
GD_SNP00048	ATCCGAAGCTGCAACCAATATCGACAGAAGGCTTGGACTTGGGTTCACAGGGAGGGGCNGCNGGTGGTTCAAAGGCCGAGGAAAAGAAGGTGGAGAAAAC[A/G]GCTTTTGATGTGAAATTGGAGAAGTTCGATGCNGCTGCAAAAATCAAGGTGATCAAGGAAGTGAGGACATTTACCAGTCTGGGATTGAAGGAGGCTAAAG
GD_SNP00743	TTGAGATCAAAGTAGCCCCGTTTCCCACCACGGTGGTGGTGCAAGCAGCGGCTTGAAGTTGCAGCAGCCAATTCCCACGGGGGACAAAGGCACCCTGTTG[A/C]TAGGAAACAATCGATGGTAAAACTCCCTTCAACCTGTTGACAATTACTTCAGCAGCTACTTGTTGGACGGAGTCGCCGCATAAGGAAACAATTACTCATC
GD_SNP00226	CTTTCTGTCTCCTATGTGAAATTCTCTCAGTGCGGGCCTGCACCCCTGAAGCAAACCCCACCACAAAGGCAGCAACAAGAAACCCAGCAAAACCCAGCTT[A/C]CAAATTCTCAACTTTTTTCCCCAATCCTTCTCTTTCTTCAGCTACAAAATCAGCAACCCGGCAAAAGTAGAAGGGGTTCTGAAGGATATGACCCAAAGGA
GD_SNP01098	CATGAAAGTTTGAACAAATTGTACACAGAAACCCGCAAGGTAGGAATCAACCAGAACGAACATACCAAACCCACCATTCCAATCATTTACACCTACTAAT[C/T]ATCTCCCATCTGCAGATGTGAAAGACTCGGCAAATCCATACGGGCGTGTAGGGATGCTCGTCTGAGTGTTATCCAAGCTGGGAAGAAGCGATGAAGAAGA
GD_SNP00087	TGAATACTAAGACGACATGAAAACCTCATAAATGGTAGCAAAATCTGAGGAGGCTAAAGTTACTTAGTACTTTATGCTTAAGTGCCAAAGTGAGAGCTCA[A/G]TCACACCTACATGTCCAACTCTTGATATTAAACAGTAGGTAAACAGGTCACAAGGAAACTCGGCAATGTTTTGGTCAGATGGATTGGTCGAGAGTAAGAG
GD_SNP00619	TACTAGAATGCCCTCAACTTTATCCGGATTTATATTAAGTTTGACTCGGTATGAATTCAGGATTATCTTACCGTTTAACGACAATTCTTATGCTTACTTC[A/G]TCGGAGTATGTTTTGTATGCATGGCTCATCAAAATAGGTTTGACTCCACGTTTGCGTTCTCCATTAGAGATGATCTAATAAGAGCATTCACTCTAACATT
GD_SNP00308	CATGGGGGAATACTTTTAAGCATATATAATAGTTGAATTATACAAAATTATATCATAGTTGAATTATACGAGACACGTACTTATGGGGCAGCAGACCCAA[C/T]AATTAGAGATGAGACATGTAGGAAACACATACTTAAGGGACAGTAGACCCACNGCCCATGAGGAAATACTTTTAAGCATATATAATAGCTGAATTATACG
GD_SNP01761	TTCCATCATCCGCTAACGGCGTCAAATTGCCGCTAAGTGTGGATATAAGGTTGTACTTCATTAACGCAGATCTTTAATTTCGTTCGTTGTATGATGCTGT[C/T]AAGGTTTTCGATGTTTATTTTGTTTNCTACTCATAGTCANTAATTTTCTTCAGGTACATTGTAAAGACTGGTGTTTCAGGCTTCTACAATTACGCAATAT
GD_SNP02281	GCTAGATATCAAGATCACGAGAGAAACTTGAATCCCGGGAATATCTTCCCTCTTCCATGATTGGTCACATGAGAAGAGAGAGAGAGATAAAGCGATATAC[A/G]CGGGTACAAGTTCTCCCCAAGCTAGGAAGATCTATATGCACATTCATGAATCATCATAATTCAGCTTCAAAGATGCCTTTTCAATTATTAACTTTTAATT
GD_SNP01470	AACCCTGAATTGGCTGATTTGATTCATGGAAAATGTTCAGGATTGAGTAACTGGTATGGATTGATACCAGCACTATTTCCCAATGCCAAGTACATTTATG[C/G]GATCATGACAGGGTCCATGGAGCCTTATTTGAAGAAACTGAGGCACTATGCGGGGGAGTTGCCATTGGTGAGTGCAGATTATGGCGCTTCTGAAGGGTGG
GD_SNP00904	GTTTTCAGACCATAATAATATGGATACAGGATTAGAAGCTTCTAAAATTTTATTTCGTTCCGCAATATTGCTTGAACGGAAGTGATTTCCGCACTCCATT[C/T]TCTCTCCTGCACTCTCTCTGTTTCTCTAGCCCTTCGATTGAATAAACGAAAAGATAATCAAGAGACAGAAACAAGGGAAAGAGCGCAGAAGGAGAAAATG
GD_SNP01682	GACTAACATTTCAAACTCTTTCATACGGGCGAGTGTCATTTCGCTCTTATATCAGATGTTGACCTGTCATATCTCTTCTTCCTGTGAAATTTAAATTGTA[C/T]AGAGGTTTTCTTATGAGCAACTGCCTGCCATATCATATCAACGGCATCACCAGGCTGGGATGGATACTGATATTCAAAATGATGTACAACTTCCTTCAAC
GD_SNP00171	TACTACGGAAATTTGGCACGTTACTTCAACATGGTTGTAAATTGCTCAAATGTAAAATTAGGTCAACTGGCCAAAACACGTGCATCGAAATTTGATTCCT[A/G]ATTAACGTCAATTAGAATAGATTGAAACAATAAAAATCTAATTAGTGATGTNTTTAAGTATGCATATGTAAATTAGGTTAATTGATCTGATCAACATGGT
GD_SNP02029	TTTTGTTAATTATGATTTATTGTTTGGACGGATGAGAAGGTACAACACTAGTTAATACACCTATGTGTTGATGATTTCTATACAGGTCAGCAGATAATTC[A/T]GTTCGCTTGTTTGATCGCCGGAATCTCACTTCTGAAGGAGTTGGGGCACCTATATATAAATTTGAGGGTCATAAAGCAGCTGTTCTTTGTGTTCAGGTAA
GD_SNP00189	TTCCGGCGATTATATAAATTACACCACCGTAAAGAGGGGGAATAGGGGGAGCAGCTCCAGTTGCAACTAGTGAAACTTTGCTCTCAATTTCCTTTCGACA[A/G]CTGAATGAGTTTTCTGATCCTGAGAAGAATGCATAGACAGATGTATTAAAATAAAAAGCGCCAAAGAAAACGATTGTTACAGTTTATCTGGGCAGTTGGC
GD_SNP00382	GGCTCCTCTCTCCTTACTACCTTTCTCTCTCACCTTCCTCTTCTTTCTCTCTCCTGCGCTCTCCACAAACTCCGAAGGTACTTCCTCCTCCTACCCATCT[C/T]ATAATATCTCTTCTGCGTTTCAAATTTCCCACCTTTTCCTCCACTGGGTTAATCTCTGTTTGGTTGCTGAGAAACTCTAAGGGGACAGAATCCGGGATGA
GD_SNP02674	AGCAGACAGCTCCACCTTTTAGTTGTACTATGGTGCATGTGGTGGTTTGCCAAGCAGTCTTTCCAGGCTGCATTGGCACCCTATACCATGGTCTTTGATA[A/C]GAGCCTACGACAGTCTTACATATGCATTACAACAAACACATACAAAACTGCAGCTTCTAGCAGGCTCCTATCAAGATTCAGAATCTCATTCATTCCACAA
GD_SNP01040	GAATGTAAGTGGGGTTTGCGAGGCACTGGACGAACTCCAATTCGAGCAAGAATCGCTGCCGCCCGTCATCTGGGTCCTTGTAAATACTGCTTGTCCTGCA[A/G]TTACAAGCACAAATCAATCAATTGAGCGAGTTCTTTCTCTGCTGCAATCAAACGGGTAAAATTTAAGAAATGACCCAAGATGTGTTCGGCAGCCGAGAAA
GD_SNP00241	GCAGACCATCCTCCTTTTCGTTTTTTCCTTTCTTTTATCNTTTTNACAATAAGGAAAAGGGTAGTGTATATGCTATATGGTCGGAAATTTCAGACAGTAA[G/T]TGGTTGTCACGGTCGAGAACATTAAACACTATAAATGCCATGAAATCGGAATTTGCTCATCGCTATTTTCTCCTTGTGTACGTTAATTCTGTTTTGCGGC
GD_SNP01322	TTAGTTGCTTCAATCAGTACTTTTGCCTACATTTTGAAGCTTTCCAGCTCGGAATGGCTCCTGTCTACATAGCATTCTTGCGGTTCATGGGTGATGATAA[C/T]GAGGCCAAGAACTACAGCTACAGTCTAGAAGTGGGCGGGAATGGGAGGAAGATGATATGGCAGGGGGTGCCCCGTAGCATTAGGGATAGCCACCGGAAGG
GD_SNP01872	TAAATCCGTATTTCACACAAAATGTCTTGGGTTTGATTTCTGAAGCTGGTAAATTGCACGATGATGGCCAAGAAATGCTGAAACGCTTCTGTGAGTCTTG[A/C]TGGCTCTCAAAAGTTACCAACTGGTCCTCTTTTAGAAAAAAAATAAAAAAAATAAACACCATAATACATTATCGTGATTGAGAGTTTCCTATTATGCTAA
GD_SNP00425	TGAAATGTTAGAACTGCTGGAAAGAGAATTGCTAGTGCACCACCTAAACTGTGCCCAGTTACTATAAATTTTGCTCTCTCATTTTCAAGCAGAAGCTTTT[G/T]CAGCATGTCCCTGATGGCATAGTAAGCTAAGCCCCCTGGGCCGGCATCGACTTGTTTGATATTCTCTGGCTCCGGCCAACCAACATCTCTCTGTAAACCT
GD_SNP02304	TCTGGCCATCCTTCAAAAGGACACTTTCGGGCAGACCTCAATAGAACCATGATTGAACTGCTCACGTTTCTCAGCAAGCACAATTCACCATTCTTTGCGA[C/G]CATTTCCCCTTTCATAAGTCTCCGCCAAAACAAAAACATTTCCCTCGACTTCACTCTATTGAAAGAGAATGCAAAACCTCATAACGACAGCCACAGAACA
GD_SNP00357	TTTTCAATTACCTGCTGGTGCTGCTGCGATTATTGTTTTGAGCCTTTTGACGCATTAACATATTAACTCAAAGTTTGCAATTCGAATAACAATCGCATCA[C/T]GTAGCCAGCCTCACACTTAAGCGCAAACACAAAATTAAAATGCAGAAATAACACTCAATGCAACTGAACTGCATTCACCTATTTCCTTGGAACTAAATGT
GD_SNP01734	CAGACAAGACTAAGAAATATCAGCACCTTAAAGGCCCTACTTAGATGCACTTAGGCATTGAAATGGACAAAAGCTAAGAAGAAAAAGCAGAGAGACTCAG[C/T]ACAGACTTGACAGCGCTCAATAAAGAAGCACACCTTCAATTTCTTCAAAACTGCCAGAGCTTCCTGTTGAGTAGAATCCACAGCAACTGGGATTATAATG
GD_SNP01628	TGATTGTGTGAAAAAATATACACCGTGGACTAACAGGGTTTGCTGGCTTGAATTAGTTATCCTCGTATACTTCTTAACTGCTACTTTCACATTGTTTATC[C/T]GTGAGAGAGGCACATTGATATTCCCAAGTGATCACGAAATCACATCTTACATGGACAATATAACTTACGAGTAGCACTAGTTTTAGAAATTATACTTGCT
GD_SNP01134	CTGCAATCGTTACCGTGCTTTGGGGTTCCTGTAATAATGTCTCCAATAAGTTATCTTAAAAACACCGTAATCAATATGGATTTTCACACCGCACTAATTA[A/C]GCCACATCGAACTACTGTCGCTAACCAACCCCATAATAATAAAGCAGGTCTAGTAAGTACCTGGACAACAGATACTTGTATATACAGAACGGCTGGAGAG
GD_SNP01600	AGGTATCAGACATATCGCTCCGCTAGCAAGTCCAACGATGGGAGCACCATTGGTCATGACAGACCCGAGCTGTGAGCCCTTGCTTGGAGTGTAGTCTGAC[C/T]CAGCCTCATTCAGCCGGGTAGCCATGTAAGGTATTAGAAAAGCTGTTCATATCACATGCACAACAACATTGATCAAATTGATGGAAAATGTAACTGGTCT
GD_SNP01269	ACGATTCTTTAATGTCTGGCCTATTTTGGGCTTCGTTTGGATGCAGAGTTATGCATCAGTTACAACATATCCTTGTGTGTGCGTGTGTATGTGTATCCTT[A/T]TGTCGAAAAGAAAAAACCATATCCAATGAAATCTAATCCCGAAACATCTCGTGTGTTACATTGTTACAGGTGCATGATGAGAGGGAAATGGACCGTGTTC
GD_SNP01801	TTTTGCGTCTATTTGTTGTTTCNTTCGAGTTCTTGATATCATTTCCTTTTCGTTCGTAATTTAATTGTTTTTACTTCAATAGGTTTCTTTGCTAGCTGAA[C/T]ACTTGGAAAAGTGGGAAAAAGATGACAATGCTGAGCTTGTAATTATCAAGGTTAGTTNCAATGATCNTGAAATCTNGAACCGCCATTGGTGCTCTTGGTT
GD_SNP00058	TTGCTGTTCTTGTTGTTTCTTCTTCTTCTTCCTTTTTCTGATGAAATGGTAAGTTTTGACAAAAATGTGGAGGGGAATGATTGGGAAGATTTGATGGGTT[A/G]GTTAATTTTGTTTTCTTTTTTTGATATTTTTCAGTTGGGTTGGAGGAACGTGGGGTGCATGTTTTGAGAAATTAGCATGCAAACACAAATGTTTTTTGAT
GD_SNP00527	CCCAACACTCTCATAGGTTTGAATAAGCAAAGCAACGCAAAGCAACGCAAACCAAATCTTCCTACCCTACCTTCAATGGCGACCATCACAAATTTCATAG[C/T]CAAACCACTTTCGTCATCTCAATTTTCAATCCCAAGAACAAGTTGTTATGTTGGTAAAGGTTTAAGTTTGGTGACGAAGCTTAAACCTTTACCTACAAAA
GD_SNP02183	TCAGCCCACATCTACTTTGAGGATACAACTGTTCTCTTTTAGAACTTAAATTCTGTTTCGAGTTGATTTGTGTTTTGGATTCGATATTAAACGATGAATC[A/G]CGTACTCAACTGGAAGATGGAGTTTGTCATACTTCTGTTTACGCTATATTTCAAGGCTCACCATTTCTCCTCTTAATCTCGGATTTCTTAGCTGAGGAAA
GD_SNP00363	AAACTAGCTCGTTGTGTTAAGCCTTTGGCTTGAGGATCTTGATGGTCTCCCATGTGAAATCTGGATCATCGCGGCCAAAATGACCATAAGCAGCAGTCTT[C/T]TGGTACCTGAAGTTGCCTCCTCTTTTCAAATCAAGGTTGAGGGCAATCATTCCCGGCCTATAGTCAAAGTTCTCCTTGATGAGAACCAATATGTCCTTGT
GD_SNP00264	ACATATCGATCTCGGAATCAAGTTGGTGCTTCTCAATTTTTCATCTTGCCATATACCCTCGTTAAAATTGTCTTTGCAGAATGATTGTGTTTGATGAATT[G/T]GTGGAATGACATGTATGGTATGCTGGTTGGTTTTGTGTTCGCGCTTTAGATTACAATTTATGAGATTGGGAATAGTTATTTAGCTTTTATACGGGATTTG
GD_SNP01769	ATAATTTACATCATTTACTTATCGTTTTTTTGTTGNAAAATGTGTCTTTTTCATGTGTGCAAAAATAGTTTATGAGTCCGACTCCATCAAGTCTCAATCA[C/T]CGCAACCAATCTTCATCAATCTTTATTGGGCCAAGATTTTGNCTCGTGACCTAATTTATGATTATTTCAATTTCTTATGTATAAATATTTTGTTTAAATT
GD_SNP01846	CAACCCAATTCAAACNCTTAAGATTTGGAGCGAAAATCTCCAACGAATTCGTCCGAGGCAATGGAGCATTAAAATTCCAATTTATATGCACATCTTCAAC[G/T]TTCTCACCAGAGATTTTAACATGGCAAAGATCATAACAAGAGGGACACTCAACACCAAATGATTCCAAAGACGAACTCTCAATGTCGATTTTTCGTAANC
GD_SNP00265	TGATTCATGTGACGATATTCTCCACGGGCGGGCCAGTGCGAAGCTACCCAAGCCCTAAAATATAGAAGCAAAACTGTAATTTTGAAAGTCTAAGAGGGGT[A/G]CTTGTGTCTCCTAAAACCCTAGCTCCTCATACACNGGAGCTCTGGTCATATTAGGGTTCTTGCTTCTCTCTCACTCTTCGTACCAGACCCCTACTGCGGC
GD_SNP00098	TCCTTTTGTGATTGAGTTTCAGCAGCGAAGCATGGTTCATAAAAGTAGGTAGCAAGGCCACTAAAGCAATGGTTTCAACATCATGCTACAATTCACATAA[C/T]ATGTTGTGCTCTCCCTTTAATCAACATCACATTATCTAGCTTTCTGGAGCATGAGAATCCCGAGAGGGGCAACAAATTTACATAGATAGAAAAAGATCCA
GD_SNP00330	AGGATTCTCCTCTTTCGTAGCCTAAAAACATGAATTTTACAGCTTCGTTGCTTTTAATCATATGTCGGCCTTTTCATGTGACTGCTGCTTGCTTTTGCAT[C/T]ATTACTGCACAGAGTAGGAGCCTACAAAGCAAGTAATAAGGANGGATCCAATATTTTATGGGTAGGACATAAATCTTAGCTTTCACTTTTTTGATGGTCG
GD_SNP01730	AACCATCCAACGGCTCNCATAAACTACCAATAAGTGGAGCCATCACATCATTTTTGTCCACATAACCCGACTTTCCTTAACTGTGCTCTTTGCATAAGGA[A/G]CTCTTCTTTCTCAGACTCTGAACTTTCGGCGTTGTTTCTGACCAGCTTTTCCAGATCGAGAGAGAGATGGAAGACAGGAGAGTGGGGGTGGCGGTGGATT
GD_SNP02144	TAAGGTTGTTAAGTAAAACTCGGATTGAAGTTTATCACAAAATATCTCAGTTTAATTAATAGTGACATCAATCAATATATGTTGTGAGGCGATGATAATG[C/G]TTGATAATGATGACGACGTTGATGACGGTGGGTGAGGGTTGGTAGCATTAGAAATCTAACAATATTCCCCAACTCTAAGTTTCTAGCAGTATTCTTTTCA
GD_SNP01267	GTTCTAGAAAAAACAAAGAAAAAGGAAAATTAATTTGTGGATACTTAATACATAGTAGTTCTTTTGACAATCTTTTTCAATTTCACCTTACCCATTGCTA[C/T]ACCCAAAACAAAAACAAAAAATAATGCAAAATGGCTTGTAACTCAAATAATTAAAGCGCTTAACCTAATTAAAGTATTTATTCTTGTACTCGAAATTTTT
GD_SNP01888	TGAATAAAATTAATTTTAGGACACACTGGTGGTCGGTGATGAAAAGTGTGCAAAAAAACATGTAATTGCGCTACAAAATCATGATGCTGGACCAAAGTAC[A/G]TGGTTGGGGAATAGATAGTACTTTTCTTTTAACAGTCATAGAGTGTTATCATTTTATGACCTCGAGTATATTCCCATTAACCACTCTGGTTGATTGATGT
GD_SNP01493	AAAAATGAATTACTCACATCATTTGACGGTTCTTATAGCTAATATCATATTGGCAGGAGGACTCGGCGTTGGCATCAGATAAAGCACTAGAACTAGATGC[A/G]GCCCTAGGGTCCTGCACTGTGCAATATAGGGAGCTTCAAGGCCATGAAACACAAAAGTTTTTATCGTACTTCAAACCCTGTATTATCCCCATTGAAGGAG
GD_SNP00503	GAATTTGACCATTAATTTCTAATCCGAGGTTGATATGTTATCTATATGGTTATTGTATGTCTCAAACATGGTATTGACCATACCGATACAATATCAACGA[C/T]AACCTATCAACATGTTATCGACATGTAGATTTTCGACAACCTCAACGCGTTCATCTTCTCCTGCACAAAGAATTTTTGTATTGAACCCTTTGTGTAGTGT
GD_SNP00225	CTGATAAGTGCAGANCAAGACATGTTGACACCATGAGAGGTATGCAACCGTGCAATAAATGCTCATTAATGTATTCGCTTGCTTAGGTAATTCAATTATT[A/T]GCAACTCACCTTGCAAATAAGTTCACCCTGGAATCCTCCAGCAACTAGCAACTTATCTTTTACAGAAAGAGTACTAACTTGAGTCTGCGTAAATCCCTCC
GD_SNP01665	GTCATTTGCATTGTAATTCTAACAAAAGCATAAAAACGGACAAAAGCATAAAAACGGTTGTGATATGATGTTTCTCAATGCCACACTTATCTCATACAGT[A/G]TAAAAGTTGCCCTAATCAAACAATCGTCCTATTCTCCACATGCCCTATTAGTAAATTGCAATTAAACTATTGAAATGCAAAGACTATTAAGGAGAATGTC
GD_SNP02001	GTAATATTGTTCTATACTTTGCTTCTGGGTTTTAATTTCCTCTGGTCCAAAATTTATTGATTAGTAAATCTCCGGTGGGAACTTCTCATCGAGATGACTC[A/G]AGTTTCAAGCTTCACAGAATGCCTGTGATGGATATGTGGACAAAGATAAGCATTNTCATGACAACTTGGTTAATTGAATTAGTTGTTAGCCNGAAAACTC
GD_SNP00100	TGTATGAATGACCTTCAAATTTAGAGTTAGAAATNAANCGGCTCCAATTATAAAATTTTTACGGTGAAAATATATTACTTGGAAGTGAGGAATGAGCTCA[C/T]CATGAAGTGAGAAATGCAGGAATTATTCGTAAGACATTAGGAAGGATGAAAAAATTACTTAGTAACGCCCTAAACCTTTGGTGTGATATATATCCCACCC
GD_SNP01386	CCTTGGGAATAGATTTAAGTGGTTGTTCCATTTGGTTTCATGTTTTTGTACATCTTTCTATATATTTTGGTAGTGCTTTGTGTGTCTGCTCATGTGTTAA[G/T]TTAAGCAGGGGAAGTGCTATCTCAGGATTTTAATCGACAACACTGAATGACTTTGTTGTGCATGGTGTTGCATAGATAAAACTAAAGCATTACCATTATT
GD_SNP00245	ATTAACCTGGCGAATCCACCNCTTGTTTGTATTTGATCATTAAAAAGAAGGAAAAAGAAGAAGATGCTCCATTCCATTCATGCCACTCAAACATTATCAA[C/T]GTTTGAAATTTTTTTAATACGGTCAATGTTTTAAACACTAGACATCATGAACCTGAATTAGAAAAATGGTGAATGGCATTGCATTACCACATAGGTCTAA
GD_SNP00174	TGCCCTGCTCTCACATAAACCTGATACTTTGGATTCTAGTTTCTTCCTAACTGGATTAGTTGGTTTGCTAAGGGAAAAAGGATTTTGGTTTGTTCTCTCC[C/T]AGACTTACCTGCGTGACTCAAACTCATCTCTAGAGCATTGTTTTATAAAAAAAATGTAATTTTCTCACTCGTGTGGTTTGGCCCTATCCAAGATAAGAAT
GD_SNP02072	CTTTATACCTATTGGTCCGATGCTTGTAAAGTAGCATTAATCATGTGGTACTTGTTTTACATAATCATTGCAAGGTTGCAACATCTGATGATACACCTTG[C/T]GGTTATCCAGTTACTGCTGATAACTTATGATATTTCCATAGATAGGGTCATTAGACTCTGTACTTTGTGGATTTTGAAAGAATGCTGCTTGATGTGGATA
GD_SNP01676	CATCAGCAAATACCAACTTTCGCAACAAAACGTCGGCAATTTGCGATGCAAGAACTCCAAACTATGTCAAACATGGCACGATTAGATGCCGAGTACAAAT[A/T]CTAGTTAGAAGCAGCAATCGTCGAGTTCTGTACATTGATGAACAAGGCAGTACAAAATATAGAAGGATTCACTAGCAACCGCCTAGGAGGCCAAACACAC
GD_SNP00531	CTATCTCAAGTAAACCCTGATCATTCTGCTTATCCGTTTACTTAAATCAAAAAATCGATAACTAAACTGCTGCTTCTGGGAAGATTAAAAATCCTTGCTT[A/T]CAACAAACACAGTGGTTAAATTACCAAATATGATCAAAATTCCACTAATAAGTAAGAACCACCAAAATTAACCCACAACTCAAAAAATCCATCTCCAAAA
GD_SNP00316	ACAGTGANATTCCTTGTCGGCTAAGTTCCGACCCGCAGGAAAGGTGCAACGTTCTGGGATATACTTCGTGTAACACAATAAATGGCAAAACTGAATGCAA[A/T]TTGCTTATAAAATGACCAAACGGTTCAGTTCTGAACACCAGAATTCCTCGGAACAATTTCTTGTAGGGGAGGGGGAATGAAAAGTGCAAAGGAAAAATAA
GD_SNP00391	CCACAATCATATTTATCAATTTTTTTTTCTTTTGTCAAAGTAATATTTTAACTACTTTAGTCTATACGAGAAAGGTTGCTCTTTTGTGATTGAAAGATCA[C/T]GGTTCGAGTTATGAAATAGTCTCCTTGCAAAGCAAGGGTGAAGATGCGTACGAAATACGTCACCCCCACCCTCTGGTGTGCGATTCTCGCAAAGCTGAGA
GD_SNP00165	TTACTTGTTTGTACCAAAGGGAATGTGTGGCGATGATACATTTATTATATAGGCGACGCCTCAGNCATTTTCGATAAGCAGCCAAAGGAAAGGATGCAGC[A/C]AAATTTCGTCTAAGCGCTGACTACTGCCTTCCTTGATTAGTCCATAGGCCCCTCCTTGGNTGCTANGCTCCAACCTGCTGCCCAACTAAAACCTAACGTC
GD_SNP00514	ATGATGTAACCAATCATTTAAATTTGTATTCATCCAATGCTGTTTGATGATTAAGTTCCAACAACAACAACAAAAACAACAAAGCCTTTTCCGACTAAGT[A/G]GGGTCGGCTGATGATTAAGTTCCCCTCCAGTATTGTAACTGTGGTAGACTAAATGTAATTGTTCATCTGGTGTTTTAGGATGATGCTGGGGACGAAATCA
GD_SNP00287	GAAATCCATGTTCAACTCAATGGAACAACATCCNGCTTCCACAACGATATATCTGGTATCTTTTAACCTAAGTATTGGAAGGACCATAGCCATTCAAATG[C/T]AATTTTTGCCATCTCCATGCAATCTGTAGGCTTTCTTTAAGTGTGTACTTGGCTGTCCAATTCAACTCCTGCCTTACCTTGGAAGGATCACTATAAACTT
GD_SNP01073	AGAAAAGGAGGCAGTAAACTGTTAGCTCATACATTCTTTTCAATACGCGCTCATACCGCAGGATAAGTTCATAACTAAGAAACACTTAACAGAAAACAAA[A/T]ACCATTTCCTTTAGCAAAGATTGGCAATTCGTAATCGAGCACGAGAAATGTCATTCTCGTATGAAAATTAATTGCAACAAATACAAATAACAAAAGTGAA
GD_SNP00277	AGGTCATGGTGCTGGGAATTGGGTTGTTATTGGGCTTTTAGCTGGGGGCCTTTTTATTTGGCTATGCAAACAGGTATTGAATTGAATCCTTTATTTCCTC[C/T]GTCGTTTATGTCTTTTCCATTTTGGTAAATGTAGTTGCTTCTTCCCTTTATACCAAATTTGGTTCCTGTTTCATNGAATNCACATTTCAATTGCATTTTG
GD_SNP01336	CAACGTTACAGAAAGCTCAAGGGTAACAACCAAGTAAGAACATATTTCTCTCTTCCTTTCTAATTTTTGACACTATTGTAATCCTTTTTGTAGATGATCC[A/G]CCGGTTGAGTTACTAGTCAAACGAGAATGAAAGGAAATGCGAAACATGAATCTTTAATCCGTATTGTTTGATGGTTTGTTTCAGGCATGCATTTGCAACA
GD_SNP00247	ATAATTTTGTTTTGNTCCCCATGTTTGTAATAGGGTAGCNCATCTAGTGACATCTTTTGTGTTTAAGGAAGGTGGCTTTCATAGTTGGAATGATTTGAAC[C/T]GAAGTGGTTGTTCAACACTCTAGCATCTGATGTAAATATTTTGATTCGAATTTAATCAAAATTTCTATAGTTTGAAAAAACAAAACTAAATGAATATTTT
GD_SNP00191	CCTCATCAGATGCCTTTGACGTCACAGTGAAGTTGGTATCAATCCCAGCAAGAACTTTCAGGAGACCTTGGAAGACAGCGAAGAGATGAGCTGATGTTCC[A/T]CCAATGATCCAGAACTGTTCGTTTCTCCACCAGTCTTCAATACTAACTCCACTCCACCTTAGCTCAAGGATACCGGTTGCAATAATAGAAACAAAGAGCA
GD_SNP01574	ATATCTTGAGCTTAACCTCATTTAGTTTTCTTTCCGGGGGATNCTTCAATTGCTGATTTCTCAAGCAAATGTTGCCACTTTCCTTTTCCCTATGAAATCA[C/T]GTTTTCTCTGTTATCGTAATGTTACCTATTATCTGTTATAAAAACAGATAATGTTTTGGACCATCATTTACTCCATTTNGTCANAGGCATGAAACGTTCT
GD_SNP02581	TAAGTACAACAAGTCAGTGCCCAGGGACAAGAAGATAAAGATGGTTTAAAATGATAAATGGATTAGCAGACCAAAAATTATTTTAGCAGAACAGAACAGA[A/G]GCACCTGTGCAACTACAAGTTACAGCCAATATTAGAAGGAATAAAATTTCCAAAAGTGCAATTAACAGACCTGCGCAGAATCAGAAATTAGCAGCAACAC
GD_SNP00340	AACGTAGCTCATCCTCTGATGCAGCATAAGGTATGTCGATCTTGTTTCCCAAGATAAGAAACGGGGCAGTTGCCAATGACTCGTCAGAGAGAAGAGCATC[A/G]AGCTCCTTCTTTGACTCTGCAAATCTCTCCTTGTCGTAAGCATCAACCAGGTACACCACAGCATCCACCTAAACAATCAAAAGAGCATAGAATATCTATG
GD_SNP00349	ATTATGCCCTTTTAACATCATGGGTAAAAGAGAAAGGAAAAATAATGCAAAACCTTTTTAACTTTGATCTGTGCATCTGCGACCACATCATTTAAATATA[C/T]AAGCATGATTGGATATTCATTCCAGCATAGGGAGGTGGATTGTCTGTCATCCAATTTTCATACTCTTCTTATTTCCTCTTGTTTGTATGATTACGGTTAA
GD_SNP00525	GGGAGTGAGGAGTCGTCGTCGTCGGTATCGTCGATTTCGTCGGCGTCGTCGAAGCCTTCGAATTGGGAGTCGGCGAGGACGGAGGAGGGAGAGAAGGAAA[G/T]GTGAGAGAAGAGGAAGAGGAGGATGACGAGGGAGAGCAGAGAAAGGAGGCGCGTGTAAGAGAGTGACGCCATCGCCATGCTTGCTGCTCCTGCTACAGAG
GD_SNP01257	TCTTTCCTCTTTCTAGCATATAACCGATTGAGAAGCCGGATACGTGGATCATCAGTTATGTTTCTCAGAGGTTCCAACTTCTCCTCCTGGATTGAACCAT[A/T]TATACATGAAAACCATGGATGGAAGAAAAAAAGCCAATAACTTTCGATAGTAACAAACCTCTGTGAGGTCATCAGGTAAATGAAATGTCTCACGTATCTC
GD_SNP01656	ATGCCCANAGAGTTTGCCTTACCACTGATTGTTGAACATCTGCACAAAACATTAGTTATATGGTTTTAATTGCTCACTTTGTTGATTGTGATTGGAATTT[G/T]CATAAGCGCATATTGAATCCTGTACCTAATCACAAAGGGGAAACAATTGGGAAACTGATTGAATCGTGTTTGATTGAATAGGGAATAGAAAATGTGTTCA
GD_SNP00405	TCACCAGCTTCAGTTATTTACACACAAAAGAGTTAGAAACACATAGAAATGTCATAATTCTACAGAAACTAACGCAGCACCATAAAACTGAGCAACTAGG[A/G]CGGCGCATTTGTTTTCCGACCCTCTTGCGCTTAGAGACAGATTTACTTTACAGATTTCCCCTCTAAGCACACGAGGGGCGGACGTCTAGTTGGTGCCTCG
GD_SNP00770	GGGTTGGTCTCCATTTTCATTTTTTGCCCCAGGCCCTGGTGTTGCCATTGGCATCGGTGGCGGGTTCCAACTTTTCGCTTTCTTTGTGTTTCTTGGTGCT[C/G]TTGCTGCTGTTGCAAGGAGATTCACTGGATCAATAGACGAAGAAGAAGATGATTACTAGCAACAAACATGTTATACAAACCGATGCTTATATGCTTCATA
GD_SNP00211	AATTCAATTTATTCAATCCAACTATCATCCNTTTTCACCCAAATTTCCAAACTTTATACTCAAATCAAATGTGCTTGAAACTAAGTCAGAATTAGCCAAT[A/G]GACGAGCTAATAATGCAAAAAAGGAAACAAATTAACAATANCAAATTAACCAAAAAACACAAAAAGATTAAACAAAAAAAGGTTTAATCTTTGCAGACCT
GD_SNP00358	CTTGGAATCTGTTATTCGATAGAAAGGTTTATGCAATGTTCTAAGTTAAGTTGCATTGAAATTTTCTAGCATTCGACTTGAAACGCTAACTTCGATTTCT[A/C]TGTTGCTTTTGATATTCAACAGACAGCTTTTACTAGTAAGAAAGACTATGGCAAGGAAGATAGGGCAGCTAAGTGGATACTTTCTCAGAAAAGCTTACAA
GD_SNP00627	CTGCTGAAAGGGAAACAAAAATGGTAAACCAATTACCGGTCCACAGAGGAGCTTCTGAGACTGAGCTTTCTGTGTTGAACCGAATTATGGAACAAAAAGA[A/G]GTAGCTCCCAAGCCTATTAAGAAAGCTAACAAGATATATCGGAAGGAGCTTGCTCTAGCATTCCTATTGCTCACTGCTTCTGTCAGGAGTCTGTTAGCTG
GD_SNP00184	GTTCATCTAAATTACGAGAGAAAAAAAATATTCAAAGTTGAGTGCAAAGTAATATATTTCATTGCGCACATAATCGATGCGATCGATCCTGTGTATCTAG[A/T]TTGTGTGTATGGATTTGCCAACCCAACCCACCAGCTTGCACTTCCACCGACGTCTTAATTAAAAAACTTCGTTTTATTTCGGGACGCTGTAATTATATAA
GD_SNP01996	ATACCAAACGGGAGGTTAAATTTTGTGAATAATGACTTGTGTTTCATGTTCTATTATGATTCCCCTTATCTCTTCAGACCAACTTTGAAGAACGTTGTAA[C/T]TAAGAATGAAAGGTGCTTGACTAATGTCCTAATTAGCAGTGTGCAGTTATAGTTTTGTTGCTCAAGACTCCTTTTGGTTGCAGGGTTGTGTGGCCGCGTG
GD_SNP00224	CGGTTTACCAGGATGCTGATATATATTTACTTGACGACCCTTTTAGCGCCGTTGATGCTCACACAGGCACCCAACTCTTTGAGGTTAGTTTTCCTGCACT[C/T]GTTGTGTCAGGAAAAAGAATATGATGATTGAACTTAAAGTCCGAACATCTCATACTTAGAAGCAACGGCCTAGTGAGTTTTGTAGTTTTTTTACTGCTGT
GD_SNP01244	GTTCAACGCTTAACCTGGTTACCCATCATGGGTGGTTTGGTACAAGGGAGAGAATGAAGGATCGAAAGAGACAAACAAGAAGGCAAACGGATACCAATCT[C/T]GGTGTTCCATGGAGAGTACCTGCTGATGAAAAAGGAAAGGTTAATGGGTGAAAATTGCTCCCGATCAACCATAATCTCTTCAAATAGAGACTTGCTTCAG
GD_SNP00985	TTCTTCTTGTTTTTGTACATGTTATATGTGTGTGTGTTTGTGTATATATATTTGTAATGTTTCCAATAACATGTTTTCCCTATCTGTGATGACTTGATAC[A/G]TAGGCCTTATTGGTAAACCTTCTTTGCCTAGCTAGAATGTTAGTTGTGTGGAATGCACATAATGTCTTCGATTTTCTTTTATGAATTTACATCTATTTTG
GD_SNP00881	AAGCAAATTATGATTCTTGCAGTGAGATCTGAAAGAATGAAGAGAATTTTGGGATGAAGAGCACGAAGAGAATGAGTAGAAAGGATGATGGTTGAAACCA[A/C]CATCATCGTCATCCTCTTCTTCATAGTTAAAGCTGTGCTGATGAGGATGATAATCTTGGGGTGAGCCCCATTTCTTGCGACCCGGAATCAAAGAAAATAT
GD_SNP01304	AAATTAAACCAAATTATCCACACTTAGTCAAAGAAGAAGCAAAAAATAAAACTTTAATCATGCCACGAACACATCCACACTCCACATATAAAAACCATAT[C/T]CACAAAACAGAGCTGAAACCATATTCACAAAACAGAATTCTGAGCTGAAGTCGCATTACCATCACATCAAATTGCTCGGGCTTCGAAACGAGTTGCATAC
GD_SNP00045	CATAGNATAACAACACTATGGCAGGCGATGCATTCTTGTCAAATACCTGTACATTAAACGCTGTACATGACATTCATCGCGATTTTCTTGCTTTGTAAAC[A/C]CTTCACCAGAAGCAGGGTGCGTCCTCCTCGGGCATGAAAGGAGTCCTACAAAGAGGGCATGTNATGTTCCAGTAATTCAACCACTTCTCTAAGCAATTTT
GD_SNP00444	GGGATTTTGTGTAGTCAACCCACTGTCTCTGCATTTGCCCCACCTCCATGTCTTTGCTTTTGTTCCTCTCCACACAGACAGAGTAAGCGAAAGAGAGCCA[C/G]CCAGGTGAGAAAAGCTTGTGCCTTGAATTGCAGATCTTGAGGAATTATTGCACAAATCAGGGAGTCCAAAAGTATAAAAACCTAGAAAAAGGGTTTGGTG
GD_SNP01251	AACTGGATTTGGAAATGAAAACAAAAACAATTTGAAATTTGAAATATTTGTGGTTAAATCTTTTATTCATAATCTCTGTCAGTTGCTATTGATCATCATG[G/T]CAGCCAAAACTTTTTACCGTAGATTGTTATTTGTGAAATTGAGCCCAAGTGGCTTTTCAGCGTATTCGCCTTCTTCATGTCAATATGACATGATTATTTT
GD_SNP00688	CGGGAAACGCACGGCTAAGAAAGCTTTGATCGGTGATTAAAAAGGTCTGATTTTTTTTTTATTACGAAAAAAAGGTTTGATTTTTGGTTCTGATCAGTTT[A/T]AGTATTTGTGATTGGCTGACTGTTTGATACTCTCCAAAACTTGGAGCTGACTACTGGGTGTTGGAAATTTGAAAGAGAGTGAGGGAGAGATTGGATTTTT
GD_SNP00320	GCTCTGCCAACCTGTCAGAATTTTGATGTGAAAGCAAGAAGTTAGATCCAAGATATATCACGAATGTGTTAGCCCTTCATTGTCATGTTAATTGTCACGA[C/T]ACTACGACCATCCAAACATATCTTTGAAACAGGCACAATCTAAATAATCTTATTCCATACTCAAAAATTATAATATAACACATAACATAGCAGATACACT
GD_SNP00029	GATGAGGATAACGATGACGAAGATGAAGAAATTGATGAGGAAGATGAGGAAAATGATGAAGAAGAAGATGGTGACGATATTGACCAAAACTAGCAACTTC[C/G]GAAGGTGTCTTTCCCATTTGTAATTTGATATGCCAGCATCAACAATTTGAGNGTTNGCAGTTTATTTAAAGACAGAAATTTTGNTGCACCCATCAATACA
GD_SNP00923	TATTCTAAAGCATGAATTCAAATGTAATTACAGTTTTGGACATCGAAACTATACCATTTTCTATCTTCATAACACTTTGAAGCATTGTATCCATTTTTGT[C/T]TTCATGTCATTGCTCTCATCCATAAATGGAACAACAAGGGTCAGTTCCCTGTAAATTTCACGCACAAACTTGCATATCTTATCAGCAAATTCAAGTTCTC
GD_SNP00152	TTCAGTTTTAGCTGTAGTTTCCAAGTTTCGAACAAAAGTGGACCTTTTGGAAGCCCATCTCTCTACCGTTTTCAAACGAAGGTGGAAGCTTGACAAACTC[C/T]GTAACATCAGTCCCCGGAACAGTTTCCTGCGCATGTCGATNGAGTAAGAAGCGGTCTTGAATCACTAAGAGCATCTCCAATGGGAGTCCTTGAATAAGGA
GD_SNP02291	TCCAGGTAAATCTAGGTATTCTTCTTCTCTTGCACAAAATGTGAAATTGTTCCACCCACAATGAAATAAGAATAAATTAGTCAATTCCCTGTATAAAGTG[A/C]ACTGCATTAACATCATTCCCCATTATTCTCTTTAACTTTTTTTCCGAGCAGAAAGAGGTCATGAAAAAGGCAGTTTTGGAAGGGTATTCTTGCAGTTAGT
GD_SNP00438	TACGAAAATTAGATAGATGGAAGTGAAAATGACTAGATACAATAACATTTTAGAGAAGTATCAAGCGACACCGCGGAAGGTGTCATTTAAAAGTCCTTTA[C/T]TTAGTGTGTTTGTAGTGCGTTGTAGTGTTTTCGTAGTAGCTTGTTGGTGCTTTGAGTAATTCATTGGTTGTGTCCTTGCATTTTTAACAACTTAAACTTC
GD_SNP00934	AAAGTCTGCATTGTATCTGGGAGAGATCTTGTTCTGGTGTTGGATATATTTTCATTTGTGTTTCTTGATTCCTATATATTTAGTTTCATCGGTTTCCGAA[C/T]AGTCTTATAGCCTCAAACCCTTTGATCCACCGGTAAGGCTTGCTTTCATTCCATCATTTTCGCTATATTGATTCTAATTAGCTATATTTGTGCAATAGCT
GD_SNP00063	AATTACAAAGTCATCCACTCCACCGCTCTCTACGAAATCCGGCAATACGCGCCGTCAGTAGTAGCCCAGTTCACCTACGATCCTTCCGACCTCAAGGGTA[A/G]CAAAGATGGCGGATTTACTGTCCTCGCCAACTACATCGGCGCATTGGGAAATCCTCAGAACACCAAACCCGAGAAAATCGCCATGACGGCTCCGGTCATA
GD_SNP00418	TTTTGGTACATGCACTGCCTTGTGCTCTATTATTTTCACATTTTCTTTATATCTGCTCATCTTTGTCTGATTCTGCTTGAATATAAGGCAGCTTTAACAT[C/T]GCCAATCAGCGAGTATCTGATTGAGACCATTGTGTGTAGGTCGCGACTGATGTTGCATCTCGCGGTTTGGATGTCTCAGGAGTTGCACATGTTATCAATT
GD_SNP01917	AATAAACGCATGGACCGCTCCATCTTTCTATATGAATTTTGATTTTTTGTATGTAAGAGGACTCAGGGGGAGGAAGAGAGAGACCTGCAGTTGATGTAAA[G/T]ATTAGTCAACATGCAAGTCCTTATATAGAGAGCTACCAGTACCAGATCGGTGCCATGCCATTGAGAACAACACGAGAAAATTAAAGGTTACTAATTAAAA
GD_SNP00366	CAGGTATGAAAAAAGATTATATCTTTGATTAAAATGTTTTGCATCTGTTGAGTAGTGAATGAGCTATGGAATTGTCCGTGAGTGTTTAAGATGGAATTTT[A/C]AGTTACCGTTATTGTTGTTGTCGAAATCTTTGTCAAACTTTATAAGTAATTCTGGAGCACTAATTTTGCAGGAAGTGATTGATATGTGTGATTATGCTGT
GD_SNP00348	CTGCAAATGTTCTGCACAGGGACTTAAAACCTAGCAATCTTCTCCTAAATGCCAATTGTGACTTAAAAATATGCGATTTTGGACTAGCTCGAGTCACCTC[A/G]GAGACTGATTTTATGACTGAGTATGTTGTTACCAGATGGTACCGTGCCCCAGAGCTACTGTTAAACTCTTCAGATTACACTGCAGCTATTGATGTATGGT
GD_SNP00360	TGACATTGACAATCTGTTTAGCGGGCTACTGTAATGTGACGTCGTAAGCAGTAGTTTTAATCATATGTGAATCATACTCGACATTTTCTAAGTGCTCGGA[A/C]GTGGTGGTGTTGGATCATCGCACCATCTGCACACGGTGATTCAAACTAAAGGGAACCTTAACTGGTATTTTTGTGCTTACTGACTGTAACTTANAATCTG
GD_SNP02537	TTTTTTCCAACACGCTCGATATTCTTTGTAACAAAAGAAAAAAAACATAAGCTTTATGACATTTGCTGAAAGTGAAATCAAACAACATAAATTGGCAAAA[C/G]GTAAAATACCTGACGACTTTCATGGTTTCCCCTGAGAATAGTGATTCGCTGAGGATAACGCACTTTCAGGGCCACTAAGAGCTGGATAAATAAAAAAGCT
GD_SNP00762	TGATAAAAGTCAAATTTCATTTATGTGTTTTTCGAGGGATGCGGTTTACAAACACTCGCTTAGTGGGCAAAATCTTAAGTGTAGCCGGAATATGTCCTCT[C/T]TGTCTCACATCCTCCCTCAATATACGATATGTCAAATCCATCCCTCCACCAATTGCAACAGTATGTGCCAACGAGGCCAAAAGAAACGTGCAAGGAATCT
GD_SNP00196	TCTCGAGCGTTGCAATCGAATCCTGCAGCGTTTTCCCGGTCACTCAACTTCCATGAGAGAACATGATCAAGGCTGAAGTTTGAGTTGAAAACTTTGGCAA[C/T]GTGAATGTGATGGAAGGGACCCTTCAACCTTTTGCTGCTGACAAATANGACACCTTTTTTCTCTTGCTTACCATAAGGGAATGTTTACTGATCAGCCTCT
GD_SNP01667	TAGCCTAACTCCCCCTCACCCTACCCNTAATGTAAAAATATCGATGTACTAAAAAAAAAAATAAAGTTTAGCTTCCGACACTTCCAGTTTGAGTATTTTA[A/G]TGTCAAAAGATAAACTGGGATAAAACCCCTAACCGTAATCGAAGNAAAAAATGTTTAGGTCAATCAAGATAGCAAGTGACCATTGACCACAGTGGTGNAA
GD_SNP01329	AAGGGAGAATTCTCGTGGGCCATGCATTGCGCAATGATCTTAAGGTATCTGGCCGTCTAATATAGTGTTGTAGAGAATAATGTCTGATTCTTTCATCTGA[C/T]AATTTGACTTAAACAGGCATTGCTTTTAAGTCATCCCAAGGGGGACATCAGGGATACATTAGAGTATGAACCTTTTATGAGGTAATTTTTTCTTTCTTTA
GD_SNP00533	TTGGAATGAATATAAGATTTGCCAAGAGAGATAAGCCTGTATATGTACATGCCATAGATTTATAAGAATATCCATGAGAGACAAACCAAATCAGACTTTG[A/G]TTTTCAGTGTTACTGATTCAGATTACATGATTTATGATTTGATAACTCAGTTTATCTTTTTTTAAATATAATATGTGTACGCTCAATGTATATATTAAAA
GD_SNP00278	ATCTAAATTTCAATNTTTCAAACAGATGAAACGACATGTCGTAAAATCGNACGACAAGTCGTTGGACCCGATAGTCGATTAAACGACCTTGGCAGAACTC[A/G]TTCATCCTCGAGCTTGCGAGTCAGAGAGAGAGAGGGGGAGNGAGAAAATGGCATGGAGAGGGAAGCTATCTCAGAACTTGAAGGAGATTAGGGTTTTGCT
GD_SNP02138	TTCTCAAAAAGTACTTTACATCTCGTCTCTGTAAAAGCAGTTGTAAACGTAATTTTTATTAAAAGGTGTTCCCTAGAAATGGCTTGGAAGAGCTTATTGA[A/C]AAAGCGTGCAACAGACTTCTGAGAAAAGCACCTACAATTTTTTCCATTCCAACTACAACCAGAGGTGCTTGATTGTCAAAACACTTTTCTCTCTCCTCCA
GD_SNP00795	GGGTCCATCACCCAGGAAGCGAAGTTTCCCAAACTTGGGAGGCTAGAAAAGGAAAGGTTCGACGACTTAATACCCAAGTTCAAAGGGAGCCTAATGGTAG[C/T]GGCATTGGATCCCAAGTTAATGATAGCAGCAGCACTGATGAGAATCCTGAAGATAAACATCGAATGACCTCAGTTCGCAGGGGTCTGCATATGATCAGTT
GD_SNP00626	AGTTACACCAATTAGTGGAAGGACTTAAATGTTCTTTAACACTCCCTTAGACGTTCACAAATTGCTCAGTTGGGTATCACATAAACTCCATATCAATGCC[C/T]CGTCTTCATCTCTCTCAAAATGAAATATATGCTCTTCACAGGGATGATCCAGAAAAAACCTTGGTATTCCTGGGGATTTCTCCCTCTTAAAACGGCAAAA
GD_SNP01223	TGGATGCTGATGTCCTTCTGCCTCCTCGAAAACGTCTGCTTGCTGGTTTGAAGAAACAGAGCCCGGATGGTGATAGTGTTGCATGGCTGTCTCTAGTTGC[C/T]ACTTCAGCTGCAGCTGCAGATTCAGCATCAGCTTCAGCTTCAGCTTCTGCATCTTCTTCTTCATCACATTCTTCAAGTGAATTTAACACCCGCCTTAACA
GD_SNP00284	CATCGACATGAGCTCTTGGAACAGCAGCTTGCAGGCATAAGGAATGTAAACCTAGACAAACGTAAGNCAAGCGGCNGATAGCATTAACCTCTCACCGATC[A/G]GAGCAATATTACAACTCTAGGCATGGATTCATGCACCGTATGAGAGAGAGCGAGAGAGAGAGAGAGAGATTGATTTACCTGAACAATGTCGGTTTTGTTC
GD_SNP01556	AGATTAAGAGAGTTAGAGAAGAGATGCTGCGGGAGCAGGCCAAATTAAGGGAGACTCAAGCATGAGCGACTCAGATTGATCTTCTTGTATGTTTGTATTC[C/T]GTTGTTTCCTCTGCTTCTGATTTTGTCTGAGCATTGCTCTCTTGAACACAATCACAATTCTAGAATAATTTAACTTGGCATTCACAGAATAGCTAAGTGC
GD_SNP00086	AAAGTTGAATGTGGTCCAAACAATTTCCAGCCTGTTAATGAATCTTTCCTATGTATCATCATGATCAAGGCAATACCTTGAAGGCAACTAATGATATTTT[C/T]GGAACTACAGATAGTTATGCCAACTGGTTTACGCAGTGTGTCGGTTTTATTGTACTGGAGTTNGAATACCCTTTTCGTCAATTAGAGAGAAGTTTTAAAA
GD_SNP00321	AAGGCCATTAGATTGGCAGTTCTAACNGGGTTTCCAACAATTAAACTTTAAACAATGAAACAAGCATTAAGCAAACAATCTGCTTACGGCGTTCATTATC[A/G]AGAGGCCGAAGAACTTCACCAATAATCTGTCCCACGCTTTGAAGGGACTTCAAATCATCTTCAGTTTTCCCAAATTCNTTCCTTGNAGTCCGCAAGTTCT
GD_SNP00193	TGGATTTCTTCCGGAGCAAATGGAGATTTANATCACAACGTTTTTGTNGTCTCTACTGCAATATTGTTCTTTCTGATGTCATTGCAAGTCTATGTGTCCT[C/T]TATACTTTCTTACTTAATGGAGCTTCCATTCCCTTGCTTGAGACAATCTTTACTGTTCCTTCACAACTGTCGGGCATGATAGTTAATGGTTAATTAGCTG
GD_SNP00140	TAACATACATGAGTTTCAAATGAACAAAACCAGATAAAATAAAGCCACCAGTTACAAGACAGTGAAAAACTCAACAAATAAAGGCAATATATGAAACAAT[G/T]TAATAAAGTGTAAAGTACCGGGATGCAGAAATTTTTAGCAATAAATACTGAAATCGAAGAACAAGACAAATATCCACACATNTCATTTTGGAAGGATTAA
GD_SNP00192	TTCAAAGAGGAGTATTGTTTCTTTTACATTTGGAAACCGGATCCATTTTCCCCCATATTTGACTAGTCTGGTTTTGTGGGGATGGTTTTGCTCTCATCCT[A/C]TTTTAAAAGACGTATTTGTAGTTAGATGAGATATGAATTTGAAATTTGATTGTTAAAGAGTAGGCAATAAAAAATCATGTTAGATGGGGTATTTTCGTTG
GD_SNP00168	CCAGCCACAAACGTGCCAACGAGAAAAGTTCCGACCCCTTGGAGACATTCTGTAAGGACAACCCCGAAACCGACGAGTGCCGTACTTACGACTGATGGGT[C/G]GATCTCAATCTGCCTGTGCCTTGGCCCGGCTTTGAGGTTGTCGTGCTTTAGATTTCACAGTACTTTCTCCGTCTCTGTTTATGTTAATTAAGATGGACTA
GD_SNP00337	TGTTCAAATTTCAAAGATTTTTTTCTCAGCCTATAAATTAAGACCAATTCCATGCATTTGTAGCTGCTGGGTTTTTTCTTGGTTGACATATCCTCTCTCT[C/T]TATCTCCTCTTTCTGTCTCCTCATCTTGATCCACCCCTCTGGAATCCCATTTCCAAAGAGATGTTTGGGACTCAGAGCAAGAGAGACCTGCCCCTGGAAT
GD_SNP00164	TGTTACAAGCACAGAGAAAAAATCATTAGGTCCATATTTTNCCCATCCATGATAGCATTTGACAATCTACAACAGAACTCAATGACGGAAAGAGATACAT[A/G]CTTGATCCTGACACAAAAACAATATGTTGCAACATTCAAACAAGTTCACAAAAAATTATAGAGTTCGACTCTGTAAAAATACAGCTCAAACTAAACCCAG
GD_SNP00471	GATATGAAATGACAACTTTTCTCAACACTAAATTCAGTGCAGTACGATAATATTCATCCTATTGCTTATACAAGACTAGAAAGTGCAAGAGTTGCATCTA[A/T]TGTGGACTACAACATTGATTACCAAACATGTATATATGGTACCAAACCCGACAGAAAAAACATAAATACATATTTTTATCACAAATGGTCCTTTATCTTT
GD_SNP00214	TACTAATCAATTTGTGTGAGACTAAATATGTAACAAATTACACCATACCATGTAATAATTGTTTTAACAAATTATACTGGAAACATTTTATACAACCATA[A/C]CCTACCCTTATTTACATTGTCACAACACAGAAATATTTACATATCATGTTCTGTAGAATCAAGAAATTTGGAGATGCAGAAATAAGTAACAACATCCTAA
GD_SNP00099	AAGTAGGAACCATTCGCTTTCCACATCAAGCATATGTGAGATTAGATCAAAAACCAATTTTATTAATCAGAAGTTCGTGATCAATTGGTACACATTAAGA[A/C]TATAGAAACGAAGTTACAAACAACTAGTACATAGTATGAACAACACGAACAATTGTAAACTGTTGATTGAAGTGAATTCACTAACGGTAGACCTACGATG
GD_SNP00269	ACCATGAAACAAACTTGAGATTTTAGAATCTCGACACTTATTTTAAATTATCACAGGCGAAAACTGATGCATCACTATAAATTGACGTGTGCAATTTTCT[C/T]CTTGCAGATTTGCTACTTCTTCTACAAGAACATTGCATTTGGTTTCACTCTCTTCTTATATGAGGCACACACATCCTTCTCTGGAACGCCTNCATACAAC
GD_SNP00243	CGCCGTCCATGGAGCAATGGCAGGTTATACAGGATTTACAGTTGGGCCTGTCAATGGGAGACATTCTTATATACCCTTCCATGTGAGTGCCTCATATCAT[C/G]CATAAAATTAAGAAAAATACGTAGACCATATACTCGGTTTAAGACTTTTATTAAAAAACTGAACGGAGGGACACTAACATGTCTAAATGTCTGCTTAGTG
GD_SNP00013	AGCGCTTGAAGAAGATCAGGTCTGGTTTCTATTCAATTCTCTTGTTGTTCAGTACCAGTTGTATTCTTGTTTTGAGTTTATGATATTGTTATTGTTTGGT[A/G]AATTGGTATGCTCATTGTTTCGATAGTTGAAGTTCTATACCAGTTCTATTGTTATGCATTGTTGTCAATTGANAACTGTTNGTCATCTTAATTGTTNCAA
GD_SNP00035	ANATCAGAATTTCACCCACTGAAAAAAAACCTATCNGNATAGTGTAAAAAATTCACTATTTCACTTAAAGACTGCAACTTTACTACTGGGACTAATCCAA[A/G]TAAAAAACCCAATTTCCAAAATTATATTTTCAATTAATTTCTCAGAGCACAAACAGTTACAAACCCAGAATTATACCAAAACAAAAAAAAAACCAAAAAC
GD_SNP00034	CGCTCTTTTTTATTCTTTTCTTCCAAGATATGTCAAACTTCAGGACTCTTCATATATACTGCTTTGTGTTCCCACTACCTTTGCAGGAAATCATAACTGG[A/G]GCAGGTCATACCAGTGCAGTGGACTGGTGGGCTCTTGGTACGTAATTTATTCAATTTCGTATTTCAATTATTTTTCCGGCTTTTAGTATGTCATCTCTGC
GD_SNP00237	CATTCTCTTCTTCAGTCATGTTTTGGGCTTTCTCCACTGTTTCACCGAGTTCAGACTTTTCTGCAGATGGCTTCAAATTGCTCATCTTTTGCAGCTGCAA[C/G]CATTGAGTAATCAAATAACTAATTATGGTCGCAATTCAAGGAGATCCCTGACCCATGACTTCTAGTATTTAACCCTTTACTTTCACCTAAAGAAAGGGAA
GD_SNP00116	CGGCGTTGGCGGAGCTCACCTTCAATTCAAAGCCAATTATTACCAATTTGACGATAATTGCCGGCGAGAATGTCCACGCGGCGAAGTCGGTGGCGGCAAC[C/T]GTATGCGGCAACATTATTGAGGTGAAACTAAGCTTTACACTGTGTATGTAGCTTTGTTTTTGTTTAATATTTGGTTATAATGCCAGTTGTTTCAGTTCGA
GD_SNP00328	AGTCAATAGCTGCAATCAAAGGGAATATTAGGATCCATGTAACACTGACATCTTACACAAGTGCATGGATAAATTTCTAGTTCAAGCAGTGATGGTTCAA[A/T]ATGTTTATTGTATCTGTTGTGATAGTATTACCTTTGTCGGGTAAAAATCGCCCACTGATGTAACGGTCCGAGAGAATTGCAGCTTCCACCAGTGCACCAT
GD_SNP00238	GTAGGACTCTCGTCATGTACACAATAACAAAAAATTGTCTAGACATGATGTTTGGTTTTCTCATGTGCTCGTTTGGTGTCGTCCCATGATGTACTCAGGA[C/T]GTGCGTGTGCATATTGTTTCGTACAAATTTTCCAGACAGAATGCTACATAAATATGTAATTTAATTGATTCCCCTTCATTAAAATTGCTCATCGTTTCAA
GD_SNP00188	TTCATCTGTTCATATTCTTTTTTACATATAATTATTTTCTGAATTAGGGTTTGCAGTCAGATCTAAATCCTGTCACGTACAGATATGAAAGTTTAGATCT[A/G]TTGCTCAATTAATCTTTCATGAAACTGTCTACAAATAATTGTTGTCATCCTATCCTATAAATACAAAAGTATAGCAAGTCCTGTAATTTAGAGTAAAGGG
GD_SNP00115	TCGTTCATGCATGGTGGAGCAGTGATGCTTTAGGATTCCAATGTATTGGATCCAAGGATATAATGAACTGAATGAACCATTGTCATCTCATTCTTGAGTG[A/G]GCCTTATACTAACATGTTTATACCAAGATTCTAGAGTTGTACATTACAAATAAGTGAGGTTGCATTAGGTTACGTTTTGCCTAGTCCTCAAGTTCATTCC
GD_SNP00347	AGTGGCATAATAATCCCTGGCCATCAAATATTTTTGTTTTAGATTGTTTTAATATCAGAAGTCGTTGGTTTCTAAAACATATTGAAGCAAGTAATCCAGT[C/T]AATTTGATTATAACATTGCTTCCTTTGTTGTCTTTACAGCTAGTAGTGGCGNGTAAAGCGCTTGTTTGCGGAGACACTAGTTTTGATGAATTCCACTGCG
GD_SNP00317	TTATCATAAAAAAAGCAACCACAAATTTGGGGCTGCTTTGAGCCGCAGTATGCAGTAGCCGAATTTGAAATCCAACAAGAATATACACCTTTCATGCTTC[A/T]TAAAAAAGTCTTATTTACATAATGCAGAATTGACAGCATCAGAATTAACCGAATGTGTTTTCACCGCTGTAGGTCATGTAGAGGAAACCATCTTCGTCTT
GD_SNP00274	GCCTTTCACAAGCCCATAAGAATCCTTATGCATCTAATACTTCCCTTATTTAAGTCCAAAATAAAATAGATACCTCTTTTGCCATACTATTCTCTCATTA[A/C]ATTTTAGTGGACATGAGATATGTTAATTTAATATCTAAATTTTAAGGACCTCGTTTGGCAAACTGAACTGTCATGGACTGAACTATATCCTACGATGTCT
GD_SNP00231	CTACATACCACAGTCACAATGTGAGGATATGCTAAGGTATATGTTTTTTTAAAACCAACTAATAATACTTATTTTATTTAGTCAATCAGTTAAAGAAAAA[A/T]GAACTAGAAGTAGCTAGACATTCGCGTGAGAAGTGAAAAAAGAACATAACCAATTTATCACATGTTGGATGCAATGTTTATATATTACATGGTCGTAATG
GD_SNP00151	TTGTTTTATGCACCTTGAAGCAGGATTTTTACAAAATTAATGGACTTACTTTACAGGAATTTTAATAAGAATTTGGGATGATATAACTTACCAGGAACAC[A/G]AAAGATTTTGTAAACAGTTGCTAACTGTCCAAGTTCTACTGCATTGTTCCCTTCTATAATGTAGGCTTGGGGGAATGCTTNATATACGTTCAGTTGTGTN
GD_SNP00185	GCCGCCGTCTCCCCTCTCCGATCTCCACAACCTACACATACACACAAAAATTCNAACCCATCAAAAATCACACACATACACACAAATCTCTCTTTCTCTG[A/C]AACCTATACATACACAAACAGTTGTATCTATAGATCTCGCTTACCCGGAGGCGAATCGACAGAGGAGAGAACGCGATCGGAGAGTTCGATCGGAGGAACC
GD_SNP00272	AAGCACAATTGCATGATTAACAAAAATCTCATTGTTTAATCCAAAATATTAATCAAAATATCTTATTATTCAGCTATGTACATAATCAAAATATCTAACA[A/T]AATCGAAATTCCCAAAATCAAAATTACNAAGACTAGTCGACAAGGCGGCNCCACCGATCAGTGACTGAGGGCCTTCTTCAGTTCCTCCGCCACATCGCCC
GD_SNP00252	TGTATACAACTAGGGCAAGCAAACTCTCTCCGTGTTTCCCATGAAAGATATGCGGCGTGCTGGTCCGGGGCAAGCAAACTCTCTCCGTGTTTCCCATGAA[A/C]GGTATGCAGCGTGCTGCAGCATCCGGAATTACGTGCAGCCTTCCGAGTTTTGGAGAATATTTAAAAGCTTTTTATTTGACGTGAGTTGATCAAAGTTAGA
GD_SNP00033	TGATGGGGATGTTTTGGTGGTGGAGGTGGTGCGTGGGGTTGTGGCGCTTGAGGACGCCGTTGCTGAAGGACAGAGGCTTTAAGGGTTGCTGGATCCGAGT[A/C]GGAGTTTCGCTGTCGGCTTCCGGGGATTTTGTACTGGCGGTGTTGTTGGTGGTGGTGGTGATGGACGGGGTTATATCCATCGCTCAAACATCTAGGGGTC
GD_SNP00355	CATGTCTCCATTCCCCAATCATGTCAGGAATGTTTCGTTGTGCCAGGAAGGCGATTCTTGAATGATTTGTCGTTATAGGCACGATATTGAACTTTCATGT[A/T]CATGACTTACATGCCTGTGAACCCTATATATGCAGGTGAAGCACGGAAAAGGAGTAGAGGAAATCGTGAACCACATATTACAGGCTTGGGAAGTAGCAAC
